# Supplementary material for: A proteomic profiling dataset of recombinant Chinese hamster ovary cells showing enhanced cellular growth following miR-378 depletion
Source: Data Brief. 2018 Nov 27;21:2679–88. doi: 10.1016/j.dib.2018.11.115 (PMC6290246; doi:10.1016/j.dib.2018.11.115)
Supplement: Supplementary file 2 — Supplementary material [file mmc2.xlsx]

## Sheet: Cytosolic Day 4 DE proteins
Accession	Peptide count	Unique peptides	Anova (p)	Q value	Max fold change	Highest mean condition	Lowest mean condition	Description
625285532	1	1	0.0107897	0.0296288	1.50736	MiR-378-spg Day 4	NC Day 4	splicing factor 3B subunit 3
625233305	2	2	0.0052706	0.019822	1.44737	MiR-378-spg Day 4	NC Day 4	ubiquitin carboxyl-terminal hydrolase 14 isoform X4
354504493	9	9	0.00124323	0.0113191	1.43623	MiR-378-spg Day 4	NC Day 4	6-phosphogluconate dehydrogenase, decarboxylating isoform X1
625250820	4	4	0.00781259	0.0269091	1.43324	MiR-378-spg Day 4	NC Day 4	copine-1 isoform X3
354500682	1	1	0.019975	0.0388278	1.40983	MiR-378-spg Day 4	NC Day 4	cytochrome b5
625231502	1	1	0.032483	0.0461701	1.39844	MiR-378-spg Day 4	NC Day 4	LOW QUALITY PROTEIN leucine-rich repeat-containing protein 47 isoform X2, partial
625204380	3	3	0.000223105	0.00706387	1.3734	MiR-378-spg Day 4	NC Day 4	chloride intracellular channel protein 4 isoform X1
625279800	1	1	0.00507646	0.0195162	1.36659	MiR-378-spg Day 4	NC Day 4	caveolin-1 isoform X1
354481364	1	1	0.0354737	0.046458	1.36113	MiR-378-spg Day 4	NC Day 4	crk-like protein isoform X1
625258134	1	1	0.00924477	0.0275749	1.35164	MiR-378-spg Day 4	NC Day 4	sulfiredoxin-1 isoform X2
625290509	1	1	0.0369937	0.046458	1.33873	MiR-378-spg Day 4	NC Day 4	T-complex protein 1 subunit beta isoform X2
350537945	9	9	0.00237913	0.013482	1.33378	MiR-378-spg Day 4	NC Day 4	peroxiredoxin-1
625225560	2	2	0.000571903	0.0073915	1.32417	MiR-378-spg Day 4	NC Day 4	heterogeneous nuclear ribonucleoprotein A1 isoform X1
625260720	1	1	0.0174942	0.0376723	1.30825	MiR-378-spg Day 4	NC Day 4	TAR DNA-binding protein 43 isoform X1
354477234	2	2	0.0228884	0.0397405	1.3031	MiR-378-spg Day 4	NC Day 4	F-actin-capping protein subunit alpha-2 isoform X1
354502560	2	2	0.00194764	0.0134777	1.30169	MiR-378-spg Day 4	NC Day 4	protein DJ-1
354480001	1	1	0.0129091	0.0305928	1.29862	MiR-378-spg Day 4	NC Day 4	T-complex protein 1 subunit delta
354495613	1	1	0.0096775	0.0282018	1.29508	MiR-378-spg Day 4	NC Day 4	thrombomodulin
625250988	1	1	0.0232011	0.0397405	1.29389	MiR-378-spg Day 4	NC Day 4	LOW QUALITY PROTEIN inositol-3-phosphate synthase 1 isoform X2
625224185	1	1	0.011375	0.0299352	1.28915	MiR-378-spg Day 4	NC Day 4	spermidine synthase
625280088	10	10	0.00460274	0.018518	1.27914	MiR-378-spg Day 4	NC Day 4	alpha-enolase isoform X3
625234360	1	1	0.0451013	0.0488885	1.27884	MiR-378-spg Day 4	NC Day 4	glutaredoxin-3 isoform X2
625280141	2	2	0.00209044	0.013482	1.27661	MiR-378-spg Day 4	NC Day 4	cytosolic acyl coenzyme A thioester hydrolase isoform X2
625258715	1	1	0.00484302	0.0190419	1.26066	MiR-378-spg Day 4	NC Day 4	branched-chain-amino-acid aminotransferase, cytosolic isoform X3
625267589	1	1	0.00394362	0.0169542	1.25819	MiR-378-spg Day 4	NC Day 4	alpha-actinin-4 isoform X2
625233493	1	1	0.0448838	0.0488885	1.25634	MiR-378-spg Day 4	NC Day 4	26S proteasome non-ATPase regulatory subunit 13 isoform X3
625237309	2	2	0.00161618	0.0129621	1.25313	MiR-378-spg Day 4	NC Day 4	adenosylhomocysteinase
625240103	2	2	0.0188252	0.0380636	1.25216	MiR-378-spg Day 4	NC Day 4	T-complex protein 1 subunit epsilon
354480100	1	1	0.0373275	0.046458	1.99837	NC Day 4	MiR-378-spg Day 4	histone H2B type 1
625190804	2	2	0.00825661	0.0269508	1.99781	NC Day 4	MiR-378-spg Day 4	LOW QUALITY PROTEIN: uncharacterized protein LOC100755357
625246581	1	1	0.0380757	0.0468012	1.98305	NC Day 4	MiR-378-spg Day 4	kinesin-like protein KIF15 isoform X2
354476738	1	1	0.0207066	0.0393653	1.90642	NC Day 4	MiR-378-spg Day 4	lysosomal protective protein
625275433	2	2	0.00805314	0.0269091	1.86768	NC Day 4	MiR-378-spg Day 4	uncharacterized protein LOC100763771 isoform X2
625288243	1	1	0.0351109	0.046458	1.79744	NC Day 4	MiR-378-spg Day 4	cold shock domain-containing protein E1 isoform X3
625242946	2	2	0.000489413	0.00716133	1.77883	NC Day 4	MiR-378-spg Day 4	protein S100-A4
354481186	2	2	0.0215406	0.0397405	1.778	NC Day 4	MiR-378-spg Day 4	filamin-B isoform X2
625231478	1	1	0.0128378	0.0305928	1.75927	NC Day 4	MiR-378-spg Day 4	ubiquitin-like protein ISG15
625193622	1	1	0.0264572	0.0423805	1.74996	NC Day 4	MiR-378-spg Day 4	transforming protein RhoA
625185635	1	1	0.0247428	0.0406763	1.73494	NC Day 4	MiR-378-spg Day 4	profilin-1
625196531	4	4	0.000105839	0.00706387	1.72403	NC Day 4	MiR-378-spg Day 4	protein S100-A5 isoform X1
625258042	2	2	0.0342292	0.046458	1.69558	NC Day 4	MiR-378-spg Day 4	annexin A1
625188630	1	1	0.0473914	0.0496092	1.66238	NC Day 4	MiR-378-spg Day 4	GMP synthase glutamine-hydrolyzing] isoform X1
625208910	2	2	0.0198891	0.0388278	1.62099	NC Day 4	MiR-378-spg Day 4	septin-7 isoform X1
354494770	1	1	0.0311691	0.0456971	1.5629	NC Day 4	MiR-378-spg Day 4	60S ribosomal protein L3
625225948	1	1	0.0386854	0.0468012	1.54154	NC Day 4	MiR-378-spg Day 4	prothymosin alpha isoform X1
625207697	1	1	0.0126102	0.0305928	1.52108	NC Day 4	MiR-378-spg Day 4	high mobility group protein HMG-I/HMG-Y isoform X3
354507332	1	1	0.000388589	0.00706387	1.51551	NC Day 4	MiR-378-spg Day 4	60S ribosomal protein L8
625208798	1	1	0.0373154	0.046458	1.51394	NC Day 4	MiR-378-spg Day 4	high mobility group nucleosome-binding domain-containing protein 3 isoform X1
625287094	1	1	0.0485471	0.0496978	1.50575	NC Day 4	MiR-378-spg Day 4	T-complex protein 1 subunit gamma
625283116	1	1	0.0354609	0.046458	1.49782	NC Day 4	MiR-378-spg Day 4	actin, aortic smooth muscle isoform X1
625291444	1	1	0.0399073	0.0473839	1.49105	NC Day 4	MiR-378-spg Day 4	eukaryotic translation initiation factor 4 gamma 1 isoform X1
625265608	1	1	0.0443639	0.0488885	1.48447	NC Day 4	MiR-378-spg Day 4	26S proteasome non-ATPase regulatory subunit 1 isoform X3
625205201	1	1	0.0452148	0.0488885	1.46194	NC Day 4	MiR-378-spg Day 4	flavin reductase (NADPH) isoform X1
625183941	1	1	0.022625	0.0397405	1.44186	NC Day 4	MiR-378-spg Day 4	ribosome-binding protein 1 isoform X2
625268680	1	1	0.0294789	0.0444279	1.43891	NC Day 4	MiR-378-spg Day 4	UDP-N-acetylhexosamine pyrophosphorylase isoform X1
354480649	1	1	0.0457086	0.0491154	1.43881	NC Day 4	MiR-378-spg Day 4	exportin-2
354506074	7	7	0.000408316	0.00706387	1.43307	NC Day 4	MiR-378-spg Day 4	glutathione S-transferase omega-1 isoform X1
354482192	1	1	0.0362678	0.046458	1.42602	NC Day 4	MiR-378-spg Day 4	pirin
625185523	1	1	0.0224483	0.0397405	1.40235	NC Day 4	MiR-378-spg Day 4	60S ribosomal protein L26 isoform X1
379056390	2	2	0.0422099	0.0481873	1.39123	NC Day 4	MiR-378-spg Day 4	thioredoxin reductase 1, cytoplasmic
625209839	1	1	0.0121125	0.0299352	1.39076	NC Day 4	MiR-378-spg Day 4	protein S100-A10 isoform X2
625267182	10	10	0.000353187	0.00706387	1.38156	NC Day 4	MiR-378-spg Day 4	protein disulfide-isomerase A4 isoform X2
625274527	1	1	0.0405758	0.0477525	1.37198	NC Day 4	MiR-378-spg Day 4	actin-related protein 2/3 complex subunit 3
625248471	1	1	0.0476019	0.0496092	1.37001	NC Day 4	MiR-378-spg Day 4	LIM and SH3 domain protein 1 isoform X2
625192764	6	6	0.00176428	0.0129621	1.36353	NC Day 4	MiR-378-spg Day 4	galectin-3
625186378	2	2	0.0242613	0.0406763	1.34602	NC Day 4	MiR-378-spg Day 4	calumenin isoform X1
625265154	2	2	0.000496739	0.00716133	1.34259	NC Day 4	MiR-378-spg Day 4	alpha-2-macroglobulin receptor-associated protein isoform X3
625267253	1	1	0.0488359	0.0496978	1.33503	NC Day 4	MiR-378-spg Day 4	proteasome subunit beta type-6 isoform X2
350540082	1	1	0.0346112	0.046458	1.32467	NC Day 4	MiR-378-spg Day 4	dual specificity mitogen-activated protein kinase kinase 1
354472059	1	1	0.0231134	0.0397405	1.31716	NC Day 4	MiR-378-spg Day 4	60S ribosomal protein L15 isoform X1
625282981	1	1	0.0359956	0.046458	1.31606	NC Day 4	MiR-378-spg Day 4	thioredoxin domain-containing protein 5 isoform X2
625284450	1	1	0.0482137	0.0496978	1.28638	NC Day 4	MiR-378-spg Day 4	importin-9 isoform X2
354474350	5	5	0.000685178	0.00790239	1.2854	NC Day 4	MiR-378-spg Day 4	peptidyl-prolyl cis-trans isomerase B
354480104	3	3	0.0218929	0.0397405	1.2842	NC Day 4	MiR-378-spg Day 4	histone H1.4 isoform X1
354487474	4	4	0.00401805	0.0169542	1.27617	NC Day 4	MiR-378-spg Day 4	endoplasmin
354474573	1	1	0.0355685	0.046458	1.27421	NC Day 4	MiR-378-spg Day 4	asparagine--tRNA ligase, cytoplasmic isoform X1
625256908	3	3	0.0041171	0.0169585	1.27393	NC Day 4	MiR-378-spg Day 4	septin-2
625285909	1	1	0.0300504	0.044527	1.27299	NC Day 4	MiR-378-spg Day 4	histone H2A type 1-H-like isoform X1
346421364	2	2	0.00130857	0.0113191	1.26921	NC Day 4	MiR-378-spg Day 4	calreticulin precursor
354507493	1	1	0.0286843	0.0444279	1.26176	NC Day 4	MiR-378-spg Day 4	cathepsin L1
625189086	3	3	0.0170083	0.0373873	1.25784	NC Day 4	MiR-378-spg Day 4	heterogeneous nuclear ribonucleoproteins A2/B1 isoform X1

## Sheet: Cytosolic Day 8 DE proteins 
Accession	Peptide count	Unique peptides	Anova (p)	Q value	Max fold change	Highest mean condition	Lowest mean condition	Description
625185523	1	1	0.0314356	0.00571076	18.2416	MiR-378-spg Day 8	NC Day 8	60S ribosomal protein L26 isoform X1
625188420	1	1	0.0392408	0.00585353	10.5667	MiR-378-spg Day 8	NC Day 8	heterogeneous nuclear ribonucleoprotein A3 isoform X1
350539695	1	1	0.0113408	0.0053362	7.66509	MiR-378-spg Day 8	NC Day 8	protein disulfide-isomerase precursor
346421364	1	1	0.0408648	0.00585353	7.35426	MiR-378-spg Day 8	NC Day 8	calreticulin precursor
625242946	1	1	0.0488344	0.006223	4.94631	MiR-378-spg Day 8	NC Day 8	protein S100-A4
625223066	1	1	0.0369443	0.00585353	4.77535	MiR-378-spg Day 8	NC Day 8	60S ribosomal protein L22 isoform X1
625195560	1	1	0.0430272	0.00600213	4.44974	MiR-378-spg Day 8	NC Day 8	protein disulfide-isomerase A6
625229196	2	2	0.0403353	0.00585353	4.12872	MiR-378-spg Day 8	NC Day 8	40S ribosomal protein S6
354478978	1	1	0.0279957	0.00570981	3.69708	MiR-378-spg Day 8	NC Day 8	protein S100-A6
625203562	1	1	0.0219581	0.00550596	2.83631	MiR-378-spg Day 8	NC Day 8	14-3-3 protein beta/alpha
354495666	1	1	0.0329636	0.00571076	2.73773	MiR-378-spg Day 8	NC Day 8	60S ribosomal protein L27a isoform X1
625237172	1	1	0.0392998	0.00585353	2.67481	MiR-378-spg Day 8	NC Day 8	cathepsin D
625272649	1	1	0.0400784	0.00585353	2.66313	MiR-378-spg Day 8	NC Day 8	nucleophosmin isoform X4
625191956	1	1	0.037013	0.00585353	2.63534	MiR-378-spg Day 8	NC Day 8	glucosidase 2 subunit beta isoform X1
625221706	5	5	0.0240932	0.00550596	2.60093	MiR-378-spg Day 8	NC Day 8	alpha-enolase isoform X2
354499455	2	2	0.0383853	0.00585353	2.33942	MiR-378-spg Day 8	NC Day 8	60S ribosomal protein L29
625193837	1	1	0.0478437	0.00621748	2.30958	MiR-378-spg Day 8	NC Day 8	60S ribosomal protein L4 isoform X1
346986359	2	2	0.0315375	0.00571076	2.277	MiR-378-spg Day 8	NC Day 8	calreticulin precursor
350539629	1	1	0.0492523	0.00622457	2.20994	MiR-378-spg Day 8	NC Day 8	40S ribosomal protein S4
625278207	1	1	0.0290911	0.00571076	2.08984	MiR-378-spg Day 8	NC Day 8	transcription elongation factor B polypeptide 2 isoform X2
625234436	3	3	0.0373612	0.00585353	2.03901	MiR-378-spg Day 8	NC Day 8	acyl-CoA-binding protein
625290232	1	1	0.0266469	0.00550596	1.88787	MiR-378-spg Day 8	NC Day 8	60S ribosomal protein L18 isoform X2
625194917	1	1	0.0146948	0.0053362	1.87663	MiR-378-spg Day 8	NC Day 8	14-3-3 protein gamma
350537945	7	7	0.0225917	0.00550596	1.85438	MiR-378-spg Day 8	NC Day 8	peroxiredoxin-1
625225560	3	3	0.0453453	0.00615141	1.85232	MiR-378-spg Day 8	NC Day 8	heterogeneous nuclear ribonucleoprotein A1 isoform X1
625265794	1	1	0.0112637	0.0053362	1.84329	MiR-378-spg Day 8	NC Day 8	60S ribosomal protein L35a
350537423	4	4	0.030258	0.00571076	1.79323	MiR-378-spg Day 8	NC Day 8	78 kDa glucose-regulated protein precursor
354484084	2	2	0.0383765	0.00585353	1.77005	MiR-378-spg Day 8	NC Day 8	40S ribosomal protein S3a
354487474	5	5	0.0325509	0.00571076	1.75111	MiR-378-spg Day 8	NC Day 8	endoplasmin
625242866	3	3	0.0325672	0.00571076	1.73918	MiR-378-spg Day 8	NC Day 8	tropomyosin alpha-3 chain isoform X7
625271377	1	1	0.0309817	0.00571076	1.73419	MiR-378-spg Day 8	NC Day 8	peptidyl-prolyl cis-trans isomerase FKBP4 isoform X2
350538733	1	1	0.0319642	0.00571076	1.70996	MiR-378-spg Day 8	NC Day 8	60S ribosomal protein L13
625218325	1	1	0.0198251	0.00544986	1.70876	MiR-378-spg Day 8	NC Day 8	Y-box-binding protein 3, partial
625219233	2	2	0.0146091	0.0053362	1.70764	MiR-378-spg Day 8	NC Day 8	heterogeneous nuclear ribonucleoprotein D0, partial
354497356	1	1	0.0307802	0.00571076	1.68872	MiR-378-spg Day 8	NC Day 8	ADP-ribosylation factor 3
625286340	1	1	0.0466391	0.00615744	1.6609	MiR-378-spg Day 8	NC Day 8	annexin A5
354507332	1	1	0.0171668	0.0053362	1.62841	MiR-378-spg Day 8	NC Day 8	60S ribosomal protein L8
346227155	3	3	0.021037	0.00545728	1.61993	MiR-378-spg Day 8	NC Day 8	elongation factor 2
625223526	1	1	0.0180529	0.00539275	1.58522	MiR-378-spg Day 8	NC Day 8	40S ribosomal protein S3 isoform X1
625233305	3	3	0.000551483	0.00251922	1.57704	MiR-378-spg Day 8	NC Day 8	ubiquitin carboxyl-terminal hydrolase 14 isoform X4
625263837	1	1	0.0122786	0.0053362	1.55339	MiR-378-spg Day 8	NC Day 8	reticulocalbin-3 isoform X2
625204380	1	1	0.0226057	0.00550596	1.54947	MiR-378-spg Day 8	NC Day 8	chloride intracellular channel protein 4 isoform X1
354506476	2	2	0.0152643	0.0053362	1.53864	MiR-378-spg Day 8	NC Day 8	glutathione S-transferase Mu 7
625190571	3	3	0.0260183	0.00550596	1.46747	MiR-378-spg Day 8	NC Day 8	tropomyosin alpha-4 chain
354497863	1	1	0.0256519	0.00550596	1.44653	MiR-378-spg Day 8	NC Day 8	RNA-binding protein FUS isoform X1
625203986	2	2	0.0263565	0.00550596	1.44324	MiR-378-spg Day 8	NC Day 8	peptidyl-prolyl cis-trans isomerase A
354475571	1	1	0.0288699	0.00571076	1.42018	MiR-378-spg Day 8	NC Day 8	NSFL1 cofactor p47 isoform X1
625198438	1	1	0.0247572	0.00550596	1.41757	MiR-378-spg Day 8	NC Day 8	ran-specific GTPase-activating protein
625282303	1	1	0.019387	0.00544986	1.3964	MiR-378-spg Day 8	NC Day 8	serine/threonine-protein kinase SMG1 isoform X3
625223520	2	2	0.0147995	0.0053362	1.39434	MiR-378-spg Day 8	NC Day 8	serpin H1 isoform X1
625190791	1	1	0.00289594	0.00399885	1.3937	MiR-378-spg Day 8	NC Day 8	60S ribosomal protein L7a-like
354471594	1	1	0.0206398	0.00544986	1.37843	MiR-378-spg Day 8	NC Day 8	cathepsin B
625227859	3	3	0.0148359	0.0053362	1.37158	MiR-378-spg Day 8	NC Day 8	glutathione S-transferase Mu 6
625258134	1	1	0.03042	0.00571076	1.37123	MiR-378-spg Day 8	NC Day 8	sulfiredoxin-1 isoform X2
625225201	1	1	0.0168713	0.0053362	1.3543	MiR-378-spg Day 8	NC Day 8	annexin A2 isoform X1
625262042	2	2	0.0133688	0.0053362	1.34697	MiR-378-spg Day 8	NC Day 8	heat shock protein beta-1 isoform X2
625180993	2	2	0.0111356	0.0053362	1.33955	MiR-378-spg Day 8	NC Day 8	eukaryotic initiation factor 4A-I-like
350540646	1	1	0.0413094	0.00585353	1.32284	MiR-378-spg Day 8	NC Day 8	phosphoglycerate kinase 1
625222844	3	3	0.000243783	0.00180236	1.31935	MiR-378-spg Day 8	NC Day 8	septin-11 isoform X1
625240830	1	1	0.0266168	0.00550596	1.31204	MiR-378-spg Day 8	NC Day 8	nucleoside diphosphate kinase B
625222011	1	1	0.0463434	0.00615744	1.30257	MiR-378-spg Day 8	NC Day 8	inosine-5'-monophosphate dehydrogenase 2 isoform X1
625289462	1	1	0.0392958	0.00585353	1.30247	MiR-378-spg Day 8	NC Day 8	calcium-regulated heat stable protein 1
625199022	1	1	0.0130684	0.0053362	1.30001	MiR-378-spg Day 8	NC Day 8	m7GpppX diphosphatase
354489619	1	1	0.026067	0.00550596	1.29489	MiR-378-spg Day 8	NC Day 8	isocitrate dehydrogenase [NADP] cytoplasmic
625249460	2	2	0.0110058	0.0053362	1.29031	MiR-378-spg Day 8	NC Day 8	src substrate cortactin
625202098	1	1	0.0465789	0.00615744	1.28923	MiR-378-spg Day 8	NC Day 8	myosin light polypeptide 6-like
625256794	2	2	0.00013573	0.0016004	1.28644	MiR-378-spg Day 8	NC Day 8	fatty acid-binding protein, adipocyte
350538479	2	2	0.0310666	0.00571076	1.2829	MiR-378-spg Day 8	NC Day 8	tubulin beta-6 chain
625267589	5	5	0.00371235	0.00406615	1.28187	MiR-378-spg Day 8	NC Day 8	alpha-actinin-4 isoform X2
625206697	1	1	0.0249013	0.00550596	1.25648	MiR-378-spg Day 8	NC Day 8	ATP-binding cassette sub-family F member 1 isoform X1
354483012	2	2	0.0139601	0.0053362	1.25456	MiR-378-spg Day 8	NC Day 8	heterogeneous nuclear ribonucleoprotein R
625249889	1	1	0.00429318	0.00453439	1.25097	MiR-378-spg Day 8	NC Day 8	caldesmon isoform X3
354465044	1	1	0.0233307	0.00550596	1.2503	MiR-378-spg Day 8	NC Day 8	rab GDP dissociation inhibitor beta
354491496	1	1	0.0476485	0.00621748	2.56484	NC Day 8	MiR-378-spg Day 8	rac GTPase-activating protein 1
625196514	3	3	0.0194881	0.00544986	2.54709	NC Day 8	MiR-378-spg Day 8	protein S100-A13
625246294	1	1	0.0326426	0.00571076	2.27719	NC Day 8	MiR-378-spg Day 8	mitogen-activated protein kinase 3 isoform X2, partial
354470771	1	1	0.0382801	0.00585353	2.05018	NC Day 8	MiR-378-spg Day 8	eukaryotic translation initiation factor 3 subunit M
354482483	4	4	0.0380827	0.00585353	2.01579	NC Day 8	MiR-378-spg Day 8	vimentin
625290649	1	1	0.0453055	0.00615141	1.92991	NC Day 8	MiR-378-spg Day 8	importin subunit alpha-7 isoform X1
350537543	1	1	0.00867111	0.0053362	1.83865	NC Day 8	MiR-378-spg Day 8	glutathione S-transferase P 1
625288159	1	1	0.00312702	0.00399885	1.81828	NC Day 8	MiR-378-spg Day 8	thymidylate synthase
354480104	2	2	0.0176294	0.0053362	1.81179	NC Day 8	MiR-378-spg Day 8	histone H1.4 isoform X1
625206001	4	4	0.0158576	0.0053362	1.77908	NC Day 8	MiR-378-spg Day 8	histone H3.1-like
625188301	1	1	0.048082	0.00621748	1.73907	NC Day 8	MiR-378-spg Day 8	alpha-actinin-1 isoform X1
625247334	1	1	0.02681	0.00550596	1.73601	NC Day 8	MiR-378-spg Day 8	40S ribosomal protein S15 isoform X3
354467779	1	1	0.0185447	0.00544986	1.67703	NC Day 8	MiR-378-spg Day 8	eukaryotic translation initiation factor 3 subunit B isoform X1
625285869	1	1	0.0412411	0.00585353	1.62996	NC Day 8	MiR-378-spg Day 8	histone H2B type 1 isoform X2
354478932	2	2	0.0322962	0.00571076	1.62696	NC Day 8	MiR-378-spg Day 8	tropomyosin alpha-3 chain isoform X3
354493412	1	1	0.0327748	0.00571076	1.61825	NC Day 8	MiR-378-spg Day 8	cullin-5 isoform X1
625283112	1	1	0.0322494	0.00571076	1.58092	NC Day 8	MiR-378-spg Day 8	lysosomal acid lipase/cholesteryl ester hydrolase
350539813	3	3	0.0050397	0.00465005	1.56216	NC Day 8	MiR-378-spg Day 8	glucose-6-phosphate isomerase
625215507	1	1	0.0157298	0.0053362	1.54777	NC Day 8	MiR-378-spg Day 8	barrier-to-autointegration factor
354497186	2	2	0.0204915	0.00544986	1.53364	NC Day 8	MiR-378-spg Day 8	cytosolic non-specific dipeptidase
354491205	1	1	0.0205115	0.00544986	1.51883	NC Day 8	MiR-378-spg Day 8	FACT complex subunit SPT16 isoform X1
625186260	1	1	0.0246612	0.00550596	1.51207	NC Day 8	MiR-378-spg Day 8	tubulin beta-2B chain-like isoform X1
625278096	3	3	0.00215788	0.0035453	1.49747	NC Day 8	MiR-378-spg Day 8	high mobility group protein B1 isoform X2
625285198	1	1	0.0291652	0.00571076	1.48951	NC Day 8	MiR-378-spg Day 8	non-POU domain-containing octamer-binding protein isoform X2
354488597	1	1	0.0157831	0.0053362	1.47838	NC Day 8	MiR-378-spg Day 8	proteasome subunit alpha type-1
350539737	1	1	0.0101659	0.0053362	1.47311	NC Day 8	MiR-378-spg Day 8	trifunctional purine biosynthetic protein adenosine-3
625220153	2	2	0.00489641	0.00465005	1.4633	NC Day 8	MiR-378-spg Day 8	cofilin-2
625180437	2	2	0.0134123	0.0053362	1.43282	NC Day 8	MiR-378-spg Day 8	isopentenyl-diphosphate Delta-isomerase 1 isoform X1
625205201	3	3	0.00114074	0.00268715	1.43007	NC Day 8	MiR-378-spg Day 8	flavin reductase (NADPH) isoform X1
625247151	1	1	0.0156548	0.0053362	1.42674	NC Day 8	MiR-378-spg Day 8	heterogeneous nuclear ribonucleoprotein U-like protein 1 isoform X2
625276018	1	1	0.0282148	0.00571076	1.42128	NC Day 8	MiR-378-spg Day 8	vacuolar protein sorting-associated protein 35 isoform X2
354478858	1	1	0.0408956	0.00585353	1.41823	NC Day 8	MiR-378-spg Day 8	farnesyl pyrophosphate synthase isoform X1
625250162	2	2	0.00185122	0.00322038	1.41603	NC Day 8	MiR-378-spg Day 8	rho-related GTP-binding protein RhoC
625212557	1	1	0.0483553	0.00621748	1.41339	NC Day 8	MiR-378-spg Day 8	T-complex protein 1 subunit eta isoform X1
625282981	2	2	0.00731528	0.00522689	1.41152	NC Day 8	MiR-378-spg Day 8	thioredoxin domain-containing protein 5 isoform X2
350539836	1	1	0.0162921	0.0053362	1.40192	NC Day 8	MiR-378-spg Day 8	T-complex protein 1 subunit alpha
354484771	2	2	0.000672847	0.00251922	1.40159	NC Day 8	MiR-378-spg Day 8	glycylpeptide N-tetradecanoyltransferase 1
625254974	1	1	0.0205724	0.00544986	1.39118	NC Day 8	MiR-378-spg Day 8	SUMO-activating enzyme subunit 1 isoform X2
354502985	2	2	0.0267739	0.00550596	1.38873	NC Day 8	MiR-378-spg Day 8	glutathione S-transferase alpha-3
350539641	1	1	0.0410614	0.00585353	1.3824	NC Day 8	MiR-378-spg Day 8	stress-induced-phosphoprotein 1
625271071	1	1	0.0343897	0.0058115	1.37651	NC Day 8	MiR-378-spg Day 8	UDP-glucose glycoprotein glucosyltransferase 1 isoform X2
625243119	1	1	0.0410968	0.00585353	1.37452	NC Day 8	MiR-378-spg Day 8	uncharacterized protein LOC100763537 isoform X2
350538125	1	1	0.0129465	0.0053362	1.36638	NC Day 8	MiR-378-spg Day 8	protein disulfide-isomerase A3 precursor
625236131	3	3	0.000805898	0.00251922	1.36424	NC Day 8	MiR-378-spg Day 8	proteasome activator complex subunit 2
625267182	3	3	0.0227174	0.00550596	1.36424	NC Day 8	MiR-378-spg Day 8	protein disulfide-isomerase A4 isoform X2
625255894	1	1	0.0284646	0.00571076	1.35494	NC Day 8	MiR-378-spg Day 8	superoxide dismutase [Cu-Zn]
354491211	1	1	0.0460679	0.00615744	1.35385	NC Day 8	MiR-378-spg Day 8	heterogeneous nuclear ribonucleoproteins C1/C2 isoform X1
625202398	1	1	0.0378012	0.00585353	1.35045	NC Day 8	MiR-378-spg Day 8	14-3-3 protein eta
625289956	1	1	0.0102061	0.0053362	1.34786	NC Day 8	MiR-378-spg Day 8	staphylococcal nuclease domain-containing protein 1 isoform X2
349501082	7	7	0.00641551	0.0048648	1.34266	NC Day 8	MiR-378-spg Day 8	glyceraldehyde-3-phosphate dehydrogenase
625258058	1	1	0.00639102	0.0048648	1.34229	NC Day 8	MiR-378-spg Day 8	osteoclast-stimulating factor 1 isoform X2
625260069	2	2	0.0230182	0.00550596	1.34106	NC Day 8	MiR-378-spg Day 8	14-3-3 protein epsilon isoform X2
625189086	5	5	0.00566895	0.00465005	1.32633	NC Day 8	MiR-378-spg Day 8	heterogeneous nuclear ribonucleoproteins A2/B1 isoform X1
625236140	1	1	0.0167775	0.0053362	1.31859	NC Day 8	MiR-378-spg Day 8	proteasome activator complex subunit 1 isoform X2
625201362	1	1	0.0138378	0.0053362	1.31451	NC Day 8	MiR-378-spg Day 8	activated RNA polymerase II transcriptional coactivator p15 isoform X1
345842370	1	1	0.0261095	0.00550596	1.31368	NC Day 8	MiR-378-spg Day 8	40S ribosomal protein SA
625215126	1	1	0.00742325	0.00522689	1.31277	NC Day 8	MiR-378-spg Day 8	prosaposin isoform X1
354473644	1	1	0.00823765	0.0053362	1.31118	NC Day 8	MiR-378-spg Day 8	60S ribosomal protein L37a
625238783	8	8	0.000458806	0.00251922	1.30085	NC Day 8	MiR-378-spg Day 8	transketolase isoform X2
354496408	2	2	0.00355314	0.00406615	1.30029	NC Day 8	MiR-378-spg Day 8	galectin-1
625281442	1	1	0.0433025	0.00601217	1.29932	NC Day 8	MiR-378-spg Day 8	retinoid-inducible serine carboxypeptidase isoform X2
625268548	1	1	0.0387302	0.00585353	1.29615	NC Day 8	MiR-378-spg Day 8	RNA-binding motif protein, X chromosome isoform X1
354493216	2	2	0.0199493	0.00544986	1.29351	NC Day 8	MiR-378-spg Day 8	26S proteasome non-ATPase regulatory subunit 7
625215239	3	3	0.00483405	0.00465005	1.29306	NC Day 8	MiR-378-spg Day 8	L-lactate dehydrogenase A chain isoform X3
354469077	4	4	0.00169881	0.00313996	1.29229	NC Day 8	MiR-378-spg Day 8	fatty acid synthase
625258771	4	4	0.00152185	0.0030004	1.29193	NC Day 8	MiR-378-spg Day 8	importin-5 isoform X2
625211043	1	1	0.033502	0.00572645	1.28693	NC Day 8	MiR-378-spg Day 8	ezrin isoform X1
354481732	2	2	0.0053915	0.00465005	1.28619	NC Day 8	MiR-378-spg Day 8	small nuclear ribonucleoprotein Sm D1 isoform X1
625188854	1	1	0.0112102	0.0053362	1.28598	NC Day 8	MiR-378-spg Day 8	S-phase kinase-associated protein 1 isoform X1
625247256	1	1	0.0304088	0.00571076	1.28164	NC Day 8	MiR-378-spg Day 8	U6 snRNA-associated Sm-like protein LSm7 isoform X3
625211596	2	2	0.0203399	0.00544986	1.27499	NC Day 8	MiR-378-spg Day 8	60S ribosomal protein L7 isoform X1
354476131	1	1	0.0100212	0.0053362	1.2711	NC Day 8	MiR-378-spg Day 8	transgelin-2
350539727	2	2	0.00269211	0.00398071	1.26996	NC Day 8	MiR-378-spg Day 8	chromobox protein homolog 3
354478471	1	1	0.0392049	0.00585353	1.26934	NC Day 8	MiR-378-spg Day 8	26S protease regulatory subunit 4 isoform X1
625231575	1	1	0.0094037	0.0053362	1.26245	NC Day 8	MiR-378-spg Day 8	eukaryotic initiation factor 4A-II isoform X1
625287806	1	1	0.0175578	0.0053362	1.26032	NC Day 8	MiR-378-spg Day 8	glycine--tRNA ligase isoform X2
625271853	1	1	0.0476908	0.00621748	1.25851	NC Day 8	MiR-378-spg Day 8	coatomer subunit alpha
625228994	1	1	0.0228094	0.00550596	1.25175	NC Day 8	MiR-378-spg Day 8	alcohol dehydrogenase class-3

## Sheet: Membrane Day 4 DE proteins
Accession	Peptide count	Unique peptides	Anova (p)	Q value	Max fold change	Highest mean condition	Lowest mean condition	Description
350538167	1	1	0.0235074	0.0375293	1.5198	MiR-378-spg Day 4	NC378	calnexin precursor
354495613	2	2	0.0228602	0.0371479	1.37006	MiR-378-spg Day 4	NC378	thrombomodulin
625263837	3	3	0.00263092	0.0199512	1.33977	MiR-378-spg Day 4	NC378	reticulocalbin-3 isoform X2
350537945	3	3	0.00370688	0.0233865	1.33352	MiR-378-spg Day 4	NC378	peroxiredoxin-1
625249714	1	1	0.0311232	0.0398903	1.31413	MiR-378-spg Day 4	NC378	perilipin-4 isoform X14
625282737	1	1	0.0466706	0.0487685	1.30659	MiR-378-spg Day 4	NC378	protein dpy-30 homolog
625215083	3	3	0.0182931	0.0338306	1.30105	MiR-378-spg Day 4	NC378	guanine nucleotide-binding protein G(I)/G(S)/G(T) subunit beta-1 isoform X1
354497685	2	2	0.000353614	0.0160894	1.58873	NC378	MiR-378-spg Day 4	pantetheinase
625231917	1	1	0.0294788	0.0398314	1.47191	NC378	MiR-378-spg Day 4	guanine nucleotide-binding protein subunit beta-4
625234757	1	1	0.00764534	0.0249258	1.44709	NC378	MiR-378-spg Day 4	phospholipid transfer protein isoform X1
625240909	2	2	0.00795529	0.0249258	1.42997	NC378	MiR-378-spg Day 4	sulfide:quinone oxidoreductase, mitochondrial isoform X1
625192764	6	6	0.00178811	0.0199512	1.39911	NC378	MiR-378-spg Day 4	galectin-3
354469302	3	3	0.0159451	0.0315435	1.39193	NC378	MiR-378-spg Day 4	trifunctional enzyme subunit beta, mitochondrial
354469300	10	10	0.00382305	0.0233865	1.38991	NC378	MiR-378-spg Day 4	trifunctional enzyme subunit alpha, mitochondrial isoform X1
625286340	2	2	0.0133803	0.0289907	1.36281	NC378	MiR-378-spg Day 4	annexin A5
625241204	3	3	0.00256402	0.0199512	1.33398	NC378	MiR-378-spg Day 4	prostaglandin F2 receptor negative regulator
354469812	1	1	0.0299082	0.0398314	1.32692	NC378	MiR-378-spg Day 4	PREDICTED: vitamin K-dependent protein S isoform X1 [Cricetulus griseus]
354496408	2	2	0.0199903	0.0338306	1.30912	NC378	MiR-378-spg Day 4	galectin-1
354491154	2	2	0.0200753	0.0338306	1.30135	NC378	MiR-378-spg Day 4	cytochrome c1, heme protein, mitochondrial isoform X1
625279800	1	1	0.0482326	0.0487685	1.29919	NC378	MiR-378-spg Day 4	caveolin-1 isoform X1
625265602	2	2	0.0052537	0.0246542	1.29637	NC378	MiR-378-spg Day 4	nucleolin isoform X3
625235429	2	2	0.00153039	0.0199512	1.29161	NC378	MiR-378-spg Day 4	cofilin-1
625243490	2	2	0.0130054	0.0289243	1.27059	NC378	MiR-378-spg Day 4	60S ribosomal protein L17
625248231	1	1	0.0299846	0.0398314	1.26956	NC378	MiR-378-spg Day 4	ADP/ATP translocase 1 isoform X2
350539823	1	1	0.0449767	0.0483161	1.2654	NC378	MiR-378-spg Day 4	heat shock cognate 71 kDa protein
625245870	1	1	0.0445612	0.0483161	1.26407	NC378	MiR-378-spg Day 4	60S ribosomal protein L35
625211043	1	1	0.0106354	0.0282354	1.25717	NC378	MiR-378-spg Day 4	ezrin isoform X1

## Sheet: Membrane Day 8 DE proteins
Accession	Peptide count	Unique peptides	Anova (p)	Q value	Max fold change	Highest mean condition	Lowest mean condition	Description
625244585	2	2	0.0110213	0.0244567	2.5213	MiR-378-spg Day 8	NC Day 8	histone H2A.V isoform X2
354496412	1	1	0.00656189	0.0213538	2.45424	MiR-378-spg Day 8	NC Day 8	histone H1.0
354480100	5	5	0.021387	0.0332894	2.17284	MiR-378-spg Day 8	NC Day 8	histone H2B type 1
354494381	1	1	0.000163079	0.016456	2.11737	MiR-378-spg Day 8	NC Day 8	fibronectin isoform X1
354494231	1	1	0.00956161	0.0237815	2.07882	MiR-378-spg Day 8	NC Day 8	high mobility group nucleosome-binding domain-containing protein 5 isoform X1
345842361	1	1	0.0363702	0.0442875	2.07871	MiR-378-spg Day 8	NC Day 8	high mobility group protein HMG-I/HMG-Y
625206001	7	7	0.0131184	0.0276258	2.06272	MiR-378-spg Day 8	NC Day 8	histone H3.1-like
625285909	3	3	0.0100972	0.0237815	1.83559	MiR-378-spg Day 8	NC Day 8	histone H2A type 1-H-like isoform X1
625229196	1	1	0.0446075	0.0483924	1.80798	MiR-378-spg Day 8	NC Day 8	40S ribosomal protein S6
625205207	1	1	0.00285909	0.016456	1.7749	MiR-378-spg Day 8	NC Day 8	rRNA 2'-O-methyltransferase fibrillarin, partial
354480104	6	6	0.0153297	0.0288844	1.73631	MiR-378-spg Day 8	NC Day 8	histone H1.4 isoform X1
625289934	1	1	0.0381026	0.0445775	1.7332	MiR-378-spg Day 8	NC Day 8	calumenin isoform X2
350537403	1	1	0.0262565	0.0377327	1.68089	MiR-378-spg Day 8	NC Day 8	DNA topoisomerase 2-alpha
625262546	1	1	0.0348114	0.0435751	1.67787	MiR-378-spg Day 8	NC Day 8	replication protein A 14 kDa subunit
625209863	1	1	0.014432	0.0287056	1.6692	MiR-378-spg Day 8	NC Day 8	alpha-parvin
625234125	4	4	0.0110335	0.0244567	1.63065	MiR-378-spg Day 8	NC Day 8	elongation factor 1-gamma
350538167	3	3	0.00177555	0.016456	1.59667	MiR-378-spg Day 8	NC Day 8	calnexin precursor
625284147	1	1	0.00852044	0.0230377	1.50457	MiR-378-spg Day 8	NC Day 8	legumain
350539823	1	1	0.000408944	0.016456	1.49509	MiR-378-spg Day 8	NC Day 8	heat shock cognate 71 kDa protein
625204124	1	1	0.0441874	0.0482289	1.47299	MiR-378-spg Day 8	NC Day 8	platelet glycoprotein 4
625256908	1	1	0.00322546	0.0165423	1.46765	MiR-378-spg Day 8	NC Day 8	septin-2
625211254	2	2	0.0282493	0.0385651	1.4676	MiR-378-spg Day 8	NC Day 8	plectin isoform X1
625260069	1	1	0.00732691	0.0213538	1.44475	MiR-378-spg Day 8	NC Day 8	14-3-3 protein epsilon isoform X2
354504493	2	2	0.00153658	0.016456	1.44416	MiR-378-spg Day 8	NC Day 8	6-phosphogluconate dehydrogenase, decarboxylating isoform X1
625231575	2	2	0.00714434	0.0213538	1.42576	MiR-378-spg Day 8	NC Day 8	eukaryotic initiation factor 4A-II isoform X1
625274484	1	1	0.0436999	0.0479895	1.4226	MiR-378-spg Day 8	NC Day 8	serum albumin isoform X3
625262669	1	1	0.0355943	0.0439406	1.41925	MiR-378-spg Day 8	NC Day 8	cellular nucleic acid-binding protein isoform X2
625243141	1	1	0.0209586	0.0331999	1.41265	MiR-378-spg Day 8	NC Day 8	ATP-dependent RNA helicase DDX39A
625216841	1	1	0.00675399	0.0213538	1.40972	MiR-378-spg Day 8	NC Day 8	coronin-1B
625292335	1	1	0.0180703	0.030402	1.4012	MiR-378-spg Day 8	NC Day 8	high mobility group protein B2 isoform X2
354489619	1	1	0.00739629	0.0213538	1.39535	MiR-378-spg Day 8	NC Day 8	isocitrate dehydrogenase [NADP] cytoplasmic
625215758	1	1	0.00288023	0.016456	1.39469	MiR-378-spg Day 8	NC Day 8	enoyl-CoA delta isomerase 1, mitochondrial isoform X1
354483223	1	1	0.0224963	0.0344174	1.39159	MiR-378-spg Day 8	NC Day 8	prolyl 4-hydroxylase subunit alpha-1 isoform X1
354467247	1	1	0.00241352	0.016456	1.39138	MiR-378-spg Day 8	NC Day 8	NADH dehydrogenase [ubiquinone] 1 alpha subcomplex subunit 9, mitochondrial
625284339	3	3	0.0145933	0.0287056	1.38228	MiR-378-spg Day 8	NC Day 8	succinate dehydrogenase ubiquinone] iron-sulfur subunit, mitochondrial isoform X2, partial
625231917	1	1	0.0217994	0.0336387	1.37965	MiR-378-spg Day 8	NC Day 8	guanine nucleotide-binding protein subunit beta-4
625238921	1	1	0.0399523	0.0452625	1.37904	MiR-378-spg Day 8	NC Day 8	EH domain-containing protein 4 isoform X2
354500398	1	1	0.00124645	0.016456	1.37156	MiR-378-spg Day 8	NC Day 8	ubiquitin-like modifier-activating enzyme 1 isoform X1
625190571	1	1	0.0256604	0.0374332	1.35479	MiR-378-spg Day 8	NC Day 8	tropomyosin alpha-4 chain
354485048	1	1	0.0351425	0.0436841	1.35123	MiR-378-spg Day 8	NC Day 8	polymerase I and transcript release factor
354485701	1	1	0.000490772	0.016456	1.34834	MiR-378-spg Day 8	NC Day 8	stomatin-like protein 2, mitochondrial
354492573	1	1	0.0419288	0.0472029	1.34594	MiR-378-spg Day 8	NC Day 8	actin-related protein 3B isoform X1
354465900	2	2	0.0157214	0.0293138	1.3456	MiR-378-spg Day 8	NC Day 8	ATP-dependent RNA helicase DDX3X isoform X1
354484391	1	1	0.025685	0.0374332	1.34503	MiR-378-spg Day 8	NC Day 8	14-3-3 protein zeta/delta
625190862	1	1	0.0165548	0.0296921	1.34264	MiR-378-spg Day 8	NC Day 8	NADH dehydrogenase [ubiquinone] 1 alpha subcomplex subunit 10, mitochondrial isoform X1
625240103	1	1	0.00415852	0.0183461	1.34084	MiR-378-spg Day 8	NC Day 8	T-complex protein 1 subunit epsilon
625188420	1	1	0.0422399	0.0472559	1.33419	MiR-378-spg Day 8	NC Day 8	heterogeneous nuclear ribonucleoprotein A3 isoform X1
625211596	1	1	0.000688504	0.016456	1.33373	MiR-378-spg Day 8	NC Day 8	60S ribosomal protein L7 isoform X1
625248231	1	1	0.00295725	0.016456	1.33158	MiR-378-spg Day 8	NC Day 8	ADP/ATP translocase 1 isoform X2
625251833	1	1	0.0285939	0.0385651	1.32479	MiR-378-spg Day 8	NC Day 8	hydroxymethylglutaryl-CoA lyase, mitochondrial isoform X3
350540646	2	2	0.0159015	0.0293439	1.31962	MiR-378-spg Day 8	NC Day 8	phosphoglycerate kinase 1
625254434	1	1	0.00631532	0.0213538	1.31745	MiR-378-spg Day 8	NC Day 8	superoxide dismutase [Mn], mitochondrial isoform X2
625249635	1	1	0.00532637	0.020578	1.30607	MiR-378-spg Day 8	NC Day 8	lon protease homolog, mitochondrial
625208910	1	1	0.0497078	0.0502694	1.30281	MiR-378-spg Day 8	NC Day 8	septin-7 isoform X1
354486011	1	1	0.0428802	0.04738	1.2997	MiR-378-spg Day 8	NC Day 8	acyl-coenzyme A thioesterase 1 isoform X1
625213146	1	1	0.00970252	0.0237815	1.2873	MiR-378-spg Day 8	NC Day 8	integrin beta-1 isoform X1
625232358	3	3	0.000403495	0.016456	1.28711	MiR-378-spg Day 8	NC Day 8	lipoprotein lipase isoform X1
625279800	1	1	0.04898	0.0500192	1.28414	MiR-378-spg Day 8	NC Day 8	caveolin-1 isoform X1
625235290	1	1	0.0472962	0.0489366	1.28215	MiR-378-spg Day 8	NC Day 8	peroxiredoxin-5, mitochondrial
625215083	2	2	0.00125612	0.016456	1.27511	MiR-378-spg Day 8	NC Day 8	guanine nucleotide-binding protein G(I)/G(S)/G(T) subunit beta-1 isoform X1
346986359	3	3	0.00262191	0.016456	1.27099	MiR-378-spg Day 8	NC Day 8	elongation factor 1-alpha 1
625201330	1	1	0.0180674	0.030402	1.26791	MiR-378-spg Day 8	NC Day 8	cell division control protein 42 homolog
625288359	2	2	0.0173007	0.0300663	1.26757	MiR-378-spg Day 8	NC Day 8	dephospho-CoA kinase domain-containing protein
552953713	1	1	0.0143014	0.0287056	1.2645	MiR-378-spg Day 8	NC Day 8	40S ribosomal protein S7
354482483	1	1	0.0273411	0.0382349	1.26411	MiR-378-spg Day 8	NC Day 8	vimentin
625243995	2	2	0.037613	0.0445775	1.26071	MiR-378-spg Day 8	NC Day 8	leucine-rich PPR motif-containing protein, mitochondrial isoform X2
625184898	1	1	0.0325955	0.0423876	1.25437	MiR-378-spg Day 8	NC Day 8	39S ribosomal protein L12, mitochondrial isoform X1
625236680	1	1	0.0110516	0.0244567	1.25436	MiR-378-spg Day 8	NC Day 8	60 kDa heat shock protein, mitochondrial
625183009	2	2	0.013715	0.0285463	1.25378	MiR-378-spg Day 8	NC Day 8	triosephosphate isomerase isoform X1
354486540	2	2	0.00291091	0.016456	1.25248	MiR-378-spg Day 8	NC Day 8	hydroxymethylglutaryl-CoA synthase, mitochondrial
625224152	1	1	0.0249544	0.0372236	1.25168	MiR-378-spg Day 8	NC Day 8	nuclear body protein SP140-like isoform X1
625291524	1	1	0.0378764	0.0445775	1.2505	MiR-378-spg Day 8	NC Day 8	mitochondrial import inner membrane translocase subunit Tim13 isoform X3, partial
625242946	1	1	0.0345779	0.0435751	2.6997	NC Day 8	MiR-378-spg Day 8	protein S100-A4
625286898	1	1	0.00282673	0.016456	1.85156	NC Day 8	MiR-378-spg Day 8	complement component receptor 1-like protein isoform X2
354497685	2	2	0.000997415	0.016456	1.64242	NC Day 8	MiR-378-spg Day 8	pantetheinase
625261284	2	2	0.00581289	0.020578	1.63445	NC Day 8	MiR-378-spg Day 8	neutral cholesterol ester hydrolase 1
625241204	6	6	0.000809492	0.016456	1.51497	NC Day 8	MiR-378-spg Day 8	prostaglandin F2 receptor negative regulator
625281421	1	1	0.00997062	0.0237815	1.48632	NC Day 8	MiR-378-spg Day 8	endonuclease domain-containing 1 protein isoform X2
625266913	2	2	0.00894253	0.023106	1.43663	NC Day 8	MiR-378-spg Day 8	alpha-mannosidase 2 isoform X2
625270573	1	1	0.0343584	0.0435751	1.43474	NC Day 8	MiR-378-spg Day 8	acyl-CoA synthetase family member 2, mitochondrial isoform X4
625188850	1	1	0.0425817	0.0473423	1.39892	NC Day 8	MiR-378-spg Day 8	voltage-dependent anion-selective channel protein 1
625269589	1	1	0.0272928	0.0382349	1.34908	NC Day 8	MiR-378-spg Day 8	B-cell receptor-associated protein 31 isoform X1
625283112	1	1	0.00297806	0.016456	1.34207	NC Day 8	MiR-378-spg Day 8	lysosomal acid lipase/cholesteryl ester hydrolase
625238783	4	4	0.00233717	0.016456	1.32748	NC Day 8	MiR-378-spg Day 8	transketolase isoform X2
625267182	7	7	0.00713502	0.0213538	1.32435	NC Day 8	MiR-378-spg Day 8	protein disulfide-isomerase A4 isoform X2
354471469	7	7	0.00182979	0.016456	1.31625	NC Day 8	MiR-378-spg Day 8	chondroitin sulfate proteoglycan 4
625243728	1	1	0.0198179	0.0323918	1.31017	NC Day 8	MiR-378-spg Day 8	laminin subunit alpha-5 isoform X2
354486538	1	1	0.0144522	0.0287056	1.30895	NC Day 8	MiR-378-spg Day 8	D-3-phosphoglycerate dehydrogenase
625237753	3	3	0.0229137	0.0344668	1.2945	NC Day 8	MiR-378-spg Day 8	peroxiredoxin-4 isoform X2
354484084	1	1	0.0151378	0.0288844	1.27483	NC Day 8	MiR-378-spg Day 8	40S ribosomal protein S3a
625242674	1	1	0.00453105	0.0188618	1.2675	NC Day 8	MiR-378-spg Day 8	zinc-binding alcohol dehydrogenase domain-containing protein 2 isoform X2
354474292	1	1	0.0211999	0.0332876	1.26433	NC Day 8	MiR-378-spg Day 8	spectrin beta chain, erythrocytic isoform X1
625215173	6	6	0.00303378	0.016456	1.26157	NC Day 8	MiR-378-spg Day 8	cytoskeleton-associated protein 4
625261534	1	1	0.0264607	0.0377327	1.25892	NC Day 8	MiR-378-spg Day 8	ectonucleoside triphosphate diphosphohydrolase 5
625245534	2	2	0.020002	0.0323918	1.25218	NC Day 8	MiR-378-spg Day 8	glutamate dehydrogenase 1, mitochondrial isoform X2
