# Supplementary material for: A proteomic profiling dataset of recombinant Chinese hamster ovary cells showing enhanced cellular growth following miR-378 depletion
Source: Data Brief. 2018 Nov 27;21:2679–88. doi: 10.1016/j.dib.2018.11.115 (PMC6290246; doi:10.1016/j.dib.2018.11.115)
Supplement: Supplementary file 3 — Supplementary material [file mmc3.xlsx]

## Sheet: MIR378 Day 8 CYTO
Accession	Description	Coverage	# Peptides	# PSMs	# Unique Peptides	Score Sequest HT	Score Mascot
625267589	PREDICTED: alpha-actinin-4 isoform X2 [Cricetulus griseus]	68.3973	43	797	29	1326.68	7582.52
625248621	PREDICTED: heat shock protein HSP 90-beta [Cricetulus griseus]	53.5912	41	1522	39	2481.47	15020.1
350539823	heat shock cognate 71 kDa protein [Cricetulus griseus]	58.8235	34	1502	32	2566.35	15815.6
625190067	PREDICTED: pyruvate kinase PKM isoform X2 [Cricetulus griseus]	54.5858	32	1377	32	2429.09	16069
625292889	PREDICTED: clathrin heavy chain 1 isoform X2 [Cricetulus griseus]	40.0119	44	555	44	952.795	5287.14
346227155	elongation factor 2 [Cricetulus griseus]	59.7902	38	810	37	1514.74	6996.96
625238783	PREDICTED: transketolase isoform X2 [Cricetulus griseus]	66.1316	30	868	30	1509.01	8512.61
354482483	PREDICTED: vimentin [Cricetulus griseus]	78.7554	40	1068	40	1638.45	10373
347360906	actin, cytoplasmic 1 [Cricetulus griseus]	71.7333	23	1621	13	3271.59	12770.3
350537423	78 kDa glucose-regulated protein precursor [Cricetulus griseus]	52.7523	30	1049	28	1687.5	13620.8
625280088	PREDICTED: alpha-enolase isoform X3 [Cricetulus griseus]	78.8018	31	1271	31	2247.19	13810
350537945	peroxiredoxin-1 [Cricetulus griseus]	75.8794	21	1419	21	3204.13	8776.97
625188301	PREDICTED: alpha-actinin-1 isoform X1 [Cricetulus griseus]	50.2212	33	512	19	840.387	4352.92
346644718	tubulin beta-5 chain [Cricetulus griseus]	73.4234	27	1016	6	1842.92	9821.82
354487474	PREDICTED: endoplasmin [Cricetulus griseus]	49.5641	39	624	37	880.831	6040.76
346644707	tubulin beta-4B chain [Cricetulus griseus]	64.1892	25	784	3	1419.99	6578.07
625215235	PREDICTED: L-lactate dehydrogenase A chain isoform X2 [Cricetulus griseus]	63.7119	20	672	20	985.408	5816.38
346986359	elongation factor 1-alpha 1 [Cricetulus griseus]	61.4719	19	945	19	2056.72	3982.15
350540646	phosphoglycerate kinase 1 [Cricetulus griseus]	67.1463	20	538	20	937.351	5408.91
354500398	PREDICTED: ubiquitin-like modifier-activating enzyme 1 isoform X1 [Cricetulus griseus]	39.603	28	373	28	588.326	3780.31
345842430	tubulin alpha-1B chain [Cricetulus griseus]	64.745	20	806	2	1313.99	6770.97
625271618	PREDICTED: tubulin beta-4A chain isoform X1 [Cricetulus griseus]	57.5221	20	667	1	1299.56	5611.15
349501082	glyceraldehyde-3-phosphate dehydrogenase [Cricetulus griseus]	77.4775	21	1016	21	1790.49	10011.9
625223520	PREDICTED: serpin H1 isoform X1 [Cricetulus griseus]	52.2782	16	586	16	764.549	5088.32
346227230	tubulin alpha-1A chain [Cricetulus griseus]	64.745	20	773	2	1244.1	6180.16
354469077	PREDICTED: fatty acid synthase [Cricetulus griseus]	18.3779	27	270	27	388.978	1757.29
350537543	glutathione S-transferase P 1 [Cricetulus griseus]	68.0952	16	768	16	1294.53	8371.01
354496071	PREDICTED: fructose-bisphosphate aldolase A isoform X2 [Cricetulus griseus]	67.3077	19	342	19	560.531	3594.81
350538125	protein disulfide-isomerase A3 precursor [Cricetulus griseus]	54.0594	25	552	25	757.101	3945.58
354505868	PREDICTED: glutathione S-transferase Y1 [Cricetulus griseus]	77.0642	21	613	14	1002.34	5098.02
625283069	PREDICTED: triosephosphate isomerase isoform X2 [Cricetulus griseus]	74.5763	16	516	16	909.715	6540.13
625225201	PREDICTED: annexin A2 isoform X1 [Cricetulus griseus]	61.9469	17	293	17	514.622	2294.58
625258042	PREDICTED: annexin A1 [Cricetulus griseus]	64.4509	19	373	19	647.17	4212.43
625260069	PREDICTED: 14-3-3 protein epsilon isoform X2 [Cricetulus griseus]	72.549	22	498	20	767.511	2938.47
625284829	PREDICTED: protein disulfide-isomerase, partial [Cricetulus griseus]	51.6598	21	325	21	500.603	2152.57
346421364	calreticulin precursor [Cricetulus griseus]	51.0791	15	569	15	1160.27	2408.38
625257123	PREDICTED: glutathione S-transferase Mu 7 [Cricetulus griseus]	70.1835	16	453	7	739.544	4296.06
625190571	PREDICTED: tropomyosin alpha-4 chain [Cricetulus griseus]	40.9639	17	426	11	643.143	2583.09
625235429	PREDICTED: cofilin-1 [Cricetulus griseus]	67.4699	12	407	12	966.056	2962.37
354504493	PREDICTED: 6-phosphogluconate dehydrogenase, decarboxylating isoform X1 [Cricetulus griseus]	59.0062	20	318	20	553.295	2695.54
625189086	PREDICTED: heterogeneous nuclear ribonucleoproteins A2/B1 isoform X1 [Cricetulus griseus]	43.9276	17	301	15	374.971	2395.3
625213922	PREDICTED: neuroblast differentiation-associated protein AHNAK isoform X8 [Cricetulus griseus]	17.3196	22	302	22	287.269	1652.17
625234125	PREDICTED: elongation factor 1-gamma [Cricetulus griseus]	63.1579	18	444	18	675.138	3456.17
625265602	PREDICTED: nucleolin isoform X3 [Cricetulus griseus]	32.7611	18	366	18	562.472	4248.23
625254280	PREDICTED: guanine nucleotide-binding protein subunit beta-2-like 1 isoform X2 [Cricetulus griseus]	67.8233	16	226	16	432.483	1592.16
625188420	PREDICTED: heterogeneous nuclear ribonucleoprotein A3 isoform X1 [Cricetulus griseus]	41.1609	17	220	13	362.532	2012.88
625203562	PREDICTED: 14-3-3 protein beta/alpha [Cricetulus griseus]	55.2	16	236	10	412.097	2235.91
625184278	PREDICTED: WD repeat-containing protein 1 isoform X1 [Cricetulus griseus]	39.1089	16	239	16	282.88	1244.65
350539641	stress-induced-phosphoprotein 1 [Cricetulus griseus]	39.0424	19	211	19	302.676	1494.78
350539836	T-complex protein 1 subunit alpha [Cricetulus griseus]	44.2446	19	181	19	230.481	1505.26
625283674	PREDICTED: 14-3-3 protein theta [Cricetulus griseus]	56.3265	17	307	11	511.315	2340.03
625206001	PREDICTED: histone H3.1-like [Cricetulus griseus]	36.8182	15	679	13	917.973	7009.88
625287094	PREDICTED: T-complex protein 1 subunit gamma [Cricetulus griseus]	51.1927	21	171	21	275.731	741.286
625195560	PREDICTED: protein disulfide-isomerase A6 [Cricetulus griseus]	40.4494	13	306	13	533.164	4097.99
354480649	PREDICTED: exportin-2 [Cricetulus griseus]	24.2019	14	196	14	317.503	791.131
354486538	PREDICTED: D-3-phosphoglycerate dehydrogenase [Cricetulus griseus]	41.2758	16	219	16	443.743	2008.21
625221748	PREDICTED: heterogeneous nuclear ribonucleoprotein K isoform X1 [Cricetulus griseus]	38.3621	14	219	14	371.454	2116.57
625225560	PREDICTED: heterogeneous nuclear ribonucleoprotein A1 isoform X1 [Cricetulus griseus]	43.4316	15	175	13	234.279	919.108
354478932	PREDICTED: tropomyosin alpha-3 chain isoform X3 [Cricetulus griseus]	49.1935	13	284	7	393.704	2135.22
354482082	PREDICTED: aldose reductase isoform X1 [Cricetulus griseus]	54.4304	15	228	13	371.368	1122.09
625240830	PREDICTED: nucleoside diphosphate kinase B [Cricetulus griseus]	79.6053	11	406	9	670.383	3350.14
625184696	PREDICTED: actin, alpha skeletal muscle [Cricetulus griseus]	28.934	12	771	2	1137.07	6227.36
379056390	thioredoxin reductase 1, cytoplasmic [Cricetulus griseus]	47.8958	14	272	14	453.85	1620.17
625224533	PREDICTED: nuclease-sensitive element-binding protein 1, partial [Cricetulus griseus]	48.6207	9	166	9	294.856	2646.46
625286340	PREDICTED: annexin A5 [Cricetulus griseus]	53.271	17	293	17	389.635	2653.26
625240103	PREDICTED: T-complex protein 1 subunit epsilon [Cricetulus griseus]	43.2532	17	153	16	228.441	1137.32
354502777	PREDICTED: ras GTPase-activating-like protein IQGAP1 isoform X1 [Cricetulus griseus]	14.6047	15	145	14	194.659	1094.02
625237172	PREDICTED: cathepsin D [Cricetulus griseus]	39.4608	14	149	14	207.094	848.545
354484391	PREDICTED: 14-3-3 protein zeta/delta [Cricetulus griseus]	60.4082	17	292	13	450.922	2586.18
625203986	PREDICTED: peptidyl-prolyl cis-trans isomerase A [Cricetulus griseus]	71.3415	12	565	12	915.332	4590.06
625267388	PREDICTED: eukaryotic initiation factor 4A-I [Cricetulus griseus]	42.6108	14	233	5	334.668	3047.4
354471594	PREDICTED: cathepsin B [Cricetulus griseus]	35.9882	9	149	9	288.802	1542.57
625267975	PREDICTED: macrophage-capping protein [Cricetulus griseus]	61.6046	13	206	13	311.622	2226.92
625186959	PREDICTED: phosphoglycerate mutase 1 isoform X1 [Cricetulus griseus]	62.2047	12	287	12	363.023	1609.45
625261992	PREDICTED: 14-3-3 protein gamma isoform X2 [Cricetulus griseus]	62.4434	12	210	8	332.827	1201.41
625227859	PREDICTED: glutathione S-transferase Mu 6 [Cricetulus griseus]	52.6515	13	235	11	408.31	1228.34
625260143	PREDICTED: polyadenylate-binding protein 1 [Cricetulus griseus]	27.2013	13	186	8	321.101	1561.27
625289169	PREDICTED: 60S ribosomal protein L6 isoform X1 [Cricetulus griseus]	40.2685	12	210	12	294.79	1487.72
625204719	PREDICTED: adenylyl cyclase-associated protein 1 [Cricetulus griseus]	44.7257	14	180	14	337.392	1457.98
625252504	PREDICTED: T-complex protein 1 subunit zeta [Cricetulus griseus]	36.5348	14	132	14	215.227	845.577
625278096	PREDICTED: high mobility group protein B1 isoform X2 [Cricetulus griseus]	47.4419	10	188	10	402.982	983.274
625255816	PREDICTED: T-complex protein 1 subunit theta isoform X3 [Cricetulus griseus]	47.4849	18	180	18	221.833	1739.98
625182597	PREDICTED: phosphatidylethanolamine-binding protein 1 isoform X1 [Cricetulus griseus]	80.2139	9	291	9	537.509	3394.75
354465044	PREDICTED: rab GDP dissociation inhibitor beta [Cricetulus griseus]	36.8539	10	108	10	165.804	1058.3
625204479	PREDICTED: transitional endoplasmic reticulum ATPase isoform X1 [Cricetulus griseus]	25.1861	14	150	14	240.375	711.375
350539813	glucose-6-phosphate isomerase [Cricetulus griseus]	41.5771	14	176	14	219.559	1649.82
350537471	hypoxia up-regulated protein 1 precursor [Cricetulus griseus]	19.3193	15	139	15	140.703	753.861
354497186	PREDICTED: cytosolic non-specific dipeptidase [Cricetulus griseus]	40	15	135	15	161.755	550.834
625285936	PREDICTED: uncharacterized protein LOC103163334 [Cricetulus griseus]	13.8173	5	487	2	1799.56	130.986
625267182	PREDICTED: protein disulfide-isomerase A4 isoform X2 [Cricetulus griseus]	30.9969	17	185	17	189.024	825.066
625192391	PREDICTED: inorganic pyrophosphatase [Cricetulus griseus]	53.2872	10	147	10	243.471	1195.32
625280950	PREDICTED: malate dehydrogenase, cytoplasmic [Cricetulus griseus]	54.7904	13	257	13	413.86	1863.2
625252483	PREDICTED: GTP-binding nuclear protein Ran isoform X2 [Cricetulus griseus]	46.7593	12	205	12	310.09	975.058
625255894	PREDICTED: superoxide dismutase [Cu-Zn] [Cricetulus griseus]	86.3636	8	204	8	302.117	1492.83
354494770	PREDICTED: 60S ribosomal protein L3 [Cricetulus griseus]	34.4913	12	131	12	171.304	628.841
354484084	PREDICTED: 40S ribosomal protein S3a [Cricetulus griseus]	45.0758	11	117	11	199.849	608.402
354506474	PREDICTED: glutathione S-transferase Mu 3 isoform X1 [Cricetulus griseus]	50.2203	11	216	10	398.25	1531.43
625221035	PREDICTED: 60S ribosomal protein L7a isoform X1 [Cricetulus griseus]	37.9699	11	207	11	347.043	1465.66
625215065	PREDICTED: bifunctional purine biosynthesis protein PURH isoform X1 [Cricetulus griseus]	39.527	13	121	13	190.1	561.082
625271377	PREDICTED: peptidyl-prolyl cis-trans isomerase FKBP4 isoform X2 [Cricetulus griseus]	28.5417	10	123	10	294.528	791.632
625205201	PREDICTED: flavin reductase (NADPH) isoform X1 [Cricetulus griseus]	68.932	11	328	11	479.004	1975.74
625231575	PREDICTED: eukaryotic initiation factor 4A-II isoform X1 [Cricetulus griseus]	33.5784	11	183	2	284.773	2716.83
354502985	PREDICTED: glutathione S-transferase alpha-3 [Cricetulus griseus]	50.6787	9	204	7	276.141	910.727
625216756	PREDICTED: S-formylglutathione hydrolase isoform X1 [Cricetulus griseus]	49.6454	9	147	9	241.828	652.945
354497025	PREDICTED: prostaglandin reductase 1 isoform X1 [Cricetulus griseus]	47.1125	11	202	11	346.393	1724.07
354476131	PREDICTED: transgelin-2 [Cricetulus griseus]	58.794	9	166	9	380.17	1835.6
625212557	PREDICTED: T-complex protein 1 subunit eta isoform X1 [Cricetulus griseus]	31.2625	11	141	11	220.18	1046.28
625248494	PREDICTED: importin subunit beta-1 [Cricetulus griseus]	17.6941	10	136	10	249.952	842.841
350539629	40S ribosomal protein S4 [Cricetulus griseus]	46.0076	11	120	11	208.413	471.151
625212738	PREDICTED: moesin isoform X1 [Cricetulus griseus]	31.1958	16	131	8	179.315	1025.69
354474350	PREDICTED: peptidyl-prolyl cis-trans isomerase B [Cricetulus griseus]	53.7037	11	202	11	325.304	1738.34
354478443	PREDICTED: nucleoside diphosphate kinase A [Cricetulus griseus]	69.0789	10	245	8	328.572	1503.04
625263837	PREDICTED: reticulocalbin-3 isoform X2 [Cricetulus griseus]	46.4832	8	107	8	168.178	895.7
625288123	PREDICTED: LOW QUALITY PROTEIN: 60S ribosomal protein L7 isoform X2 [Cricetulus griseus]	45.5645	11	121	11	185.725	929.83
354502560	PREDICTED: protein DJ-1 [Cricetulus griseus]	62.4339	8	120	8	277.684	509.222
625215126	PREDICTED: prosaposin isoform X1 [Cricetulus griseus]	22.597	10	128	10	297.377	703.324
354481833	PREDICTED: acetyl-CoA acetyltransferase, cytosolic isoform X1 [Cricetulus griseus]	46.0957	9	91	9	138.187	761.084
350538257	peroxiredoxin-2 [Cricetulus griseus]	59.596	8	140	8	172.497	850.83
354489619	PREDICTED: isocitrate dehydrogenase [NADP] cytoplasmic [Cricetulus griseus]	33.3333	11	143	11	169.653	1246.92
625290509	PREDICTED: T-complex protein 1 subunit beta isoform X2 [Cricetulus griseus]	22.8802	10	101	10	141.892	1163.33
625265838	PREDICTED: SH3 domain-binding glutamic acid-rich-like protein [Cricetulus griseus]	84.2105	7	204	7	321.04	2728.32
625285542	PREDICTED: alanine--tRNA ligase, cytoplasmic [Cricetulus griseus]	16.9421	11	68	11	118.1	243.255
354480001	PREDICTED: T-complex protein 1 subunit delta [Cricetulus griseus]	25.4174	11	97	10	137.462	785.624
625284821	PREDICTED: rho GDP-dissociation inhibitor 1 isoform X1 [Cricetulus griseus]	43.6441	9	170	9	262.184	1532.12
625290100	PREDICTED: ubiquitin-40S ribosomal protein S27a [Cricetulus griseus]	43.5897	8	185	8	281.825	1010.82
625243080	PREDICTED: UDP-glucose 6-dehydrogenase isoform X3 [Cricetulus griseus]	42.4184	13	92	13	134.385	613.977
345842370	40S ribosomal protein SA [Cricetulus griseus]	53.2203	10	124	10	233.991	753.054
625193837	PREDICTED: LOW QUALITY PROTEIN: 60S ribosomal protein L4 isoform X1 [Cricetulus griseus]	30.4965	12	107	12	188.138	326.225
354470166	PREDICTED: 40S ribosomal protein S8 [Cricetulus griseus]	53.8462	10	204	10	349.416	1378.85
625242500	PREDICTED: heterogeneous nuclear ribonucleoprotein F [Cricetulus griseus]	26.988	6	108	4	164.271	1011.45
625259765	PREDICTED: LOW QUALITY PROTEIN: 40S ribosomal protein S3 isoform X2 [Cricetulus griseus]	55.042	12	180	1	281.95	1512.48
350537691	aldose reductase-related protein 2 [Cricetulus griseus]	40.5063	9	81	8	160.054	314.238
625192997	PREDICTED: heterogeneous nuclear ribonucleoprotein U, partial [Cricetulus griseus]	26.087	12	136	12	176.71	888.172
625192764	PREDICTED: galectin-3 [Cricetulus griseus]	31.0345	7	302	7	324.236	2420.95
625256794	PREDICTED: fatty acid-binding protein, adipocyte [Cricetulus griseus]	52.2727	9	147	9	226.905	1788.52
625258771	PREDICTED: importin-5 isoform X2 [Cricetulus griseus]	18.8696	12	69	12	108.782	98.5633
625282467	PREDICTED: hydroxymethylglutaryl-CoA synthase, cytoplasmic [Cricetulus griseus]	31.3462	11	64	11	108.779	596.695
625223526	PREDICTED: 40S ribosomal protein S3 isoform X1 [Cricetulus griseus]	52.2634	12	173	1	259.423	1512.48
625236131	PREDICTED: proteasome activator complex subunit 2 [Cricetulus griseus]	34.3096	5	141	5	214.724	1141.49
625215345	PREDICTED: serine/threonine-protein phosphatase 2A 65 kDa regulatory subunit A alpha isoform isoform X1 [Cricetulus griseus]	27.1647	10	92	10	182.994	484.581
354469648	PREDICTED: eukaryotic translation initiation factor 5A-1 [Cricetulus griseus]	46.1039	7	116	7	243.358	592.539
625247078	PREDICTED: uncharacterized protein LOC100755894 isoform X7 [Cricetulus griseus]	14.374	7	164	2	247.45	2052.63
354486067	PREDICTED: 60S ribosomal protein L5 [Cricetulus griseus]	36.7003	10	122	10	158.321	709.131
625242724	PREDICTED: LOW QUALITY PROTEIN: farnesyl pyrophosphate synthase isoform X2 [Cricetulus griseus]	28.4653	8	193	8	254.955	1222.61
354480104	PREDICTED: histone H1.4 isoform X1 [Cricetulus griseus]	15.1394	8	164	8	242.549	2137.41
354467008	PREDICTED: 60S acidic ribosomal protein P0 isoform X2 [Cricetulus griseus]	40.9938	9	118	9	213.696	723.781
625237137	PREDICTED: 60S acidic ribosomal protein P2 isoform X1 [Cricetulus griseus]	80.8696	7	163	7	210.696	1688.42
625234436	PREDICTED: acyl-CoA-binding protein [Cricetulus griseus]	54.023	5	224	5	262.451	1724.9
625291442	PREDICTED: 26S proteasome non-ATPase regulatory subunit 2 isoform X2 [Cricetulus griseus]	15.4185	8	76	8	118.136	617.693
350538479	tubulin beta-6 chain [Cricetulus griseus]	18.7919	9	263	1	341.999	1907.28
625225948	PREDICTED: prothymosin alpha isoform X1 [Cricetulus griseus]	12.4088	5	102	5	219.585	2307.63
354497356	PREDICTED: ADP-ribosylation factor 3 [Cricetulus griseus]	48.0663	7	96	4	147.434	1042.59
625222202	PREDICTED: nucleophosmin isoform X2 [Cricetulus griseus]	22.7273	5	102	5	143.024	818.79
625284147	PREDICTED: legumain [Cricetulus griseus]	13.9269	3	102	3	249.793	585.892
625269063	PREDICTED: F-actin-capping protein subunit beta isoform X10 [Cricetulus griseus]	29.8742	7	102	7	197.249	1112.36
625220730	PREDICTED: LOW QUALITY PROTEIN: calmodulin [Cricetulus griseus]	46.9799	6	250	6	398.157	3014.78
625243691	PREDICTED: proteasome subunit alpha type-7 [Cricetulus griseus]	39.9194	7	109	7	143.069	1000.7
354496408	PREDICTED: galectin-1 [Cricetulus griseus]	54.0741	7	202	7	411.692	1375.67
625275804	PREDICTED: glutathione S-transferase Mu 1 [Cricetulus griseus]	33.4862	7	194	3	270.871	2198.97
354472901	PREDICTED: histone H2A type 2-A [Cricetulus griseus]	35.3846	6	251	2	330.963	2124.78
350539819	glucose-6-phosphate 1-dehydrogenase [Cricetulus griseus]	29.3204	12	50	12	55.6225	212.346
354465900	PREDICTED: ATP-dependent RNA helicase DDX3X isoform X1 [Cricetulus griseus]	18.2779	9	70	9	86.6658	498.646
625237309	PREDICTED: adenosylhomocysteinase [Cricetulus griseus]	29.3981	8	64	8	103.966	508.34
354485048	PREDICTED: polymerase I and transcript release factor [Cricetulus griseus]	29.9233	8	123	8	169.118	1619.9
625199450	PREDICTED: ATP-dependent RNA helicase A isoform X1 [Cricetulus griseus]	9.77099	10	69	10	84.4903	410.202
625289956	PREDICTED: staphylococcal nuclease domain-containing protein 1 isoform X2 [Cricetulus griseus]	16.4062	9	40	9	54.0267	463.715
625267812	PREDICTED: LOW QUALITY PROTEIN: nuclear migration protein nudC isoform X2, partial [Cricetulus griseus]	20.4204	5	70	5	98.785	626.281
625253857	PREDICTED: 40S ribosomal protein S16 isoform X2 [Cricetulus griseus]	50.6849	8	97	8	132.47	945.946
406719592	transaldolase [Cricetulus griseus]	27.2997	8	97	8	143.54	570.706
354488159	PREDICTED: proliferation-associated protein 2G4 [Cricetulus griseus]	25.6345	8	69	8	91.488	493.73
625282981	PREDICTED: thioredoxin domain-containing protein 5 isoform X2 [Cricetulus griseus]	27.0386	8	46	8	68.4533	176.854
354470110	PREDICTED: alcohol dehydrogenase [NADP(+)] isoform X1 [Cricetulus griseus]	44.4444	8	95	7	122.17	345.746
625261272	PREDICTED: LOW QUALITY PROTEIN: 60S ribosomal protein L12 isoform X2 [Cricetulus griseus]	39.1304	6	100	6	196.052	695.332
625212060	PREDICTED: annexin A4 [Cricetulus griseus]	30.094	7	58	7	93.7392	760.74
354476838	PREDICTED: 6-phosphofructokinase, liver type isoform X1 [Cricetulus griseus]	15.641	9	59	9	85.2762	296.586
354484974	PREDICTED: 60S ribosomal protein L27 isoform X1 [Cricetulus griseus]	38.2353	5	111	5	94.9725	656.539
354472059	PREDICTED: 60S ribosomal protein L15 isoform X1 [Cricetulus griseus]	41.1765	8	122	8	171.414	1192.93
625186682	PREDICTED: peroxiredoxin-6 isoform X1 [Cricetulus griseus]	49.1071	7	80	7	80.1779	715.47
625216342	PREDICTED: ribonuclease inhibitor isoform X1 [Cricetulus griseus]	26.9231	9	49	9	86.9725	133.329
625262744	PREDICTED: myosin-9 isoform X3 [Cricetulus griseus]	8.41837	10	79	8	100.264	316.949
625266307	PREDICTED: proteasome subunit alpha type-5 [Cricetulus griseus]	39.4191	6	103	6	151.421	933.539
625193622	PREDICTED: transforming protein RhoA [Cricetulus griseus]	58.5492	7	58	3	116.785	296.365
625246052	PREDICTED: actin-related protein 2/3 complex subunit 2 [Cricetulus griseus]	30	6	58	6	78.5621	403.463
625285909	PREDICTED: histone H2A type 1-H-like isoform X1 [Cricetulus griseus]	23.4694	6	215	2	289.36	2048.93
625216841	PREDICTED: coronin-1B [Cricetulus griseus]	23.7603	9	60	9	71.2644	196.097
625284038	PREDICTED: polyadenylate-binding protein 4 isoform X1 [Cricetulus griseus]	15.3495	6	91	1	192.086	813.479
346227164	40S ribosomal protein S2 [Cricetulus griseus]	32.4232	8	136	8	178.544	334.002
625279373	PREDICTED: LOW QUALITY PROTEIN: cathepsin Z [Cricetulus griseus]	26.9481	6	89	6	194.966	386.672
625186195	PREDICTED: catalase isoform X1 [Cricetulus griseus]	17.4775	7	55	7	93.2723	617.201
625265228	PREDICTED: acidic leucine-rich nuclear phosphoprotein 32 family member E isoform X2 [Cricetulus griseus]	24.8	4	37	4	98.7262	412.019
625222844	PREDICTED: septin-11 isoform X1 [Cricetulus griseus]	21.9114	8	43	8	57.0559	340.11
354507332	PREDICTED: 60S ribosomal protein L8 [Cricetulus griseus]	38.5214	7	80	7	97.79	775.813
625198685	PREDICTED: polypyrimidine tract-binding protein 1 isoform X1 [Cricetulus griseus]	21.0896	8	76	8	110.903	422.685
625257038	PREDICTED: hsc70-interacting protein isoform X2 [Cricetulus griseus]	17.7898	5	52	5	110.674	503.465
354475571	PREDICTED: NSFL1 cofactor p47 isoform X1 [Cricetulus griseus]	30.1075	7	56	7	71.2434	488.677
625256908	PREDICTED: septin-2 [Cricetulus griseus]	30.7479	7	80	7	99.9513	359.819
625246730	PREDICTED: C-1-tetrahydrofolate synthase, cytoplasmic [Cricetulus griseus]	12.9274	8	28	8	49.2825	212.067
625218055	PREDICTED: elongation factor 1-delta isoform X5 [Cricetulus griseus]	25.4777	6	122	1	180.939	1392.2
625234815	PREDICTED: proteasome subunit beta type-4 [Cricetulus griseus]	39.3939	7	35	7	49.9043	274.873
625183941	PREDICTED: ribosome-binding protein 1 isoform X2 [Cricetulus griseus]	8.58369	9	43	9	54.5804	291.794
354492781	PREDICTED: chloride intracellular channel protein 1 isoform X1 [Cricetulus griseus]	48.9627	9	66	9	109.032	615.475
625205550	PREDICTED: heterogeneous nuclear ribonucleoprotein H [Cricetulus griseus]	13.363	4	60	2	88.0742	660.067
625267595	PREDICTED: LOW QUALITY PROTEIN: heterogeneous nuclear ribonucleoprotein L isoform X2 [Cricetulus griseus]	29.9748	8	62	8	94.8963	265.152
625247334	PREDICTED: 40S ribosomal protein S15 isoform X3 [Cricetulus griseus]	64.1379	5	112	5	149.257	480.179
625204380	PREDICTED: chloride intracellular channel protein 4 isoform X1 [Cricetulus griseus]	37.3585	6	81	6	144.81	454.677
625274316	PREDICTED: phosphoserine aminotransferase isoform X2 [Cricetulus griseus]	30.5405	8	66	8	83.4636	636.013
354491739	PREDICTED: poly(rC)-binding protein 1 [Cricetulus griseus]	33.1461	7	51	5	115.484	125.417
625202398	PREDICTED: 14-3-3 protein eta [Cricetulus griseus]	43.75	6	96	4	116.975	733.385
625233493	PREDICTED: 26S proteasome non-ATPase regulatory subunit 13 isoform X3 [Cricetulus griseus]	20.2128	6	45	6	39.5567	222.55
354481232	PREDICTED: radixin [Cricetulus griseus]	17.6672	9	82	1	99.8747	775.403
625280871	PREDICTED: proteasome subunit alpha type-6 isoform X2 [Cricetulus griseus]	30.8943	7	86	7	121.831	886.448
354470855	PREDICTED: actin-related protein 3 isoform X1 [Cricetulus griseus]	37.0813	7	83	7	153.165	245.595
354469527	PREDICTED: cullin-associated NEDD8-dissociated protein 1 [Cricetulus griseus]	12.6036	7	85	7	106.762	681.753
625218957	PREDICTED: 40S ribosomal protein S18 isoform X1 [Cricetulus griseus]	46.0526	9	130	9	165.962	757.345
625208910	PREDICTED: septin-7 isoform X1 [Cricetulus griseus]	23.0435	7	40	7	45.8728	267.621
354471172	PREDICTED: aspartate aminotransferase, cytoplasmic [Cricetulus griseus]	24.4552	7	40	7	41.323	501.084
625255317	PREDICTED: elongation factor 1-beta [Cricetulus griseus]	40	5	73	5	143.928	897.732
354477453	PREDICTED: proteasome subunit beta type-2 [Cricetulus griseus]	39.801	6	49	6	85.9053	607.809
354495736	PREDICTED: serine/threonine-protein phosphatase PP1-alpha catalytic subunit isoform X1 [Cricetulus griseus]	27.8788	6	60	6	95.5126	404.562
354468130	PREDICTED: destrin isoform X1 [Cricetulus griseus]	41.8182	6	58	6	104.766	562.168
625247619	PREDICTED: actin-related protein 2/3 complex subunit 1B isoform X2 [Cricetulus griseus]	24.1218	6	35	6	60.7428	379.726
625207446	PREDICTED: myosin light polypeptide 6 isoform X1 [Cricetulus griseus]	47.3684	6	74	6	120.48	623.473
354491211	PREDICTED: heterogeneous nuclear ribonucleoproteins C1/C2 isoform X1 [Cricetulus griseus]	27.0701	7	71	7	95.1413	761.099
354493136	PREDICTED: 40S ribosomal protein S11 isoform X1 [Cricetulus griseus]	42.4051	6	60	6	105.774	248.577
625191534	PREDICTED: LOW QUALITY PROTEIN: heterogeneous nuclear ribonucleoprotein A3-like isoform X1 [Cricetulus griseus]	16.5854	6	81	2	129.375	526.656
354486298	PREDICTED: proteasome subunit beta type-1 [Cricetulus griseus]	30.4167	5	50	5	83.6973	507.835
354482847	PREDICTED: cellular nucleic acid-binding protein isoform X3 [Cricetulus griseus]	38.9831	5	37	5	103.016
625290232	PREDICTED: 60S ribosomal protein L18 isoform X2 [Cricetulus griseus]	32.4468	6	124	6	186.693	1182.86
625208784	PREDICTED: lysosomal alpha-glucosidase isoform X1 [Cricetulus griseus]	15.1739	8	62	8	67.8655	323.428
354493494	PREDICTED: S-methyl-5'-thioadenosine phosphorylase [Cricetulus griseus]	28.9753	5	50	5	95.7572	379.012
625243490	PREDICTED: 60S ribosomal protein L17 [Cricetulus griseus]	41.8478	6	95	6	107.483	716.644
625188845	PREDICTED: heat shock 70 kDa protein 4, partial [Cricetulus griseus]	13.2934	8	38	7	61.9125	208.934
625189439	PREDICTED: histone H2A, sperm isoform X1 [Cricetulus griseus]	30.4636	5	174	2	215.22	1387.2
625221177	PREDICTED: protein SET isoform X1 [Cricetulus griseus]	20.7207	4	113	4	211.712	1260.31
625186378	PREDICTED: calumenin isoform X1 [Cricetulus griseus]	23.8095	5	35	5	54.4051	336.309
625275403	PREDICTED: 60S ribosomal protein L30 isoform X2 [Cricetulus griseus]	21.5328	4	58	4	159.498	211.34
625257178	PREDICTED: D-dopachrome decarboxylase [Cricetulus griseus]	35.5932	5	55	5	114.413	58.85
625275433	PREDICTED: uncharacterized protein LOC100763771 isoform X2 [Cricetulus griseus]	8.54701	4	67	4	104.091	478.173
625266152	PREDICTED: protein S100-A11 [Cricetulus griseus]	82	5	168	5	366.247	1052.3
354484771	PREDICTED: glycylpeptide N-tetradecanoyltransferase 1 [Cricetulus griseus]	23.8384	7	30	7	38.4834	207.923
350538733	60S ribosomal protein L13 [Cricetulus griseus]	36.4929	7	72	7	90.575	531.411
625250820	PREDICTED: copine-1 isoform X3 [Cricetulus griseus]	5.02939	4	46	4	99.15	111.206
625272443	PREDICTED: nucleosome assembly protein 1-like 1 [Cricetulus griseus]	32.9923	7	51	6	63.9911	297.185
625267240	PREDICTED: profilin-1 [Cricetulus griseus]	54.2857	7	116	7	169.537	820.163
354506120	PREDICTED: pyridoxal kinase [Cricetulus griseus]	20.5128	5	33	5	43.9742	322.585
625219233	PREDICTED: heterogeneous nuclear ribonucleoprotein D0, partial [Cricetulus griseus]	21.843	6	62	5	114.702	558.384
354466428	PREDICTED: heterogeneous nuclear ribonucleoprotein Q isoform X5 [Cricetulus griseus]	10.4334	6	72	6	81.5869	442.738
350539727	chromobox protein homolog 3 [Cricetulus griseus]	45.9016	5	32	5	82.8215	531.78
625209431	PREDICTED: thioredoxin isoform X1 [Cricetulus griseus]	57.1429	5	159	5	273.74	1005.94
625198438	PREDICTED: ran-specific GTPase-activating protein [Cricetulus griseus]	25.3394	4	45	4	59.5867	261.241
625269763	PREDICTED: histone H3.3 isoform X2 [Cricetulus griseus]	43.3824	4	141	1	356.527	130.986
625276018	PREDICTED: vacuolar protein sorting-associated protein 35 isoform X2 [Cricetulus griseus]	11.0553	6	23	6	24.4303	232.711
625207767	PREDICTED: 40S ribosomal protein S14 isoform X1 [Cricetulus griseus]	32.2581	6	64	6	97.1114	358.356
625192899	PREDICTED: acidic leucine-rich nuclear phosphoprotein 32 family member B, partial [Cricetulus griseus]	17.6923	4	51	3	84.4713	338.367
625240007	PREDICTED: heterogeneous nuclear ribonucleoprotein A/B isoform X2 [Cricetulus griseus]	27.5194	5	70	4	101.078	566.942
625236140	PREDICTED: LOW QUALITY PROTEIN: proteasome activator complex subunit 1 isoform X2 [Cricetulus griseus]	32.1285	8	49	8	46.1504	343.348
625250158	PREDICTED: F-actin-capping protein subunit alpha-1 isoform X2 [Cricetulus griseus]	27.2727	5	65	4	105.256	584.132
625218033	PREDICTED: glutathione S-transferase A4 [Cricetulus griseus]	31.0811	7	66	5	77.8999	243.391
625265154	PREDICTED: alpha-2-macroglobulin receptor-associated protein isoform X3 [Cricetulus griseus]	11.8072	4	30	4	40.0111	243.199
625222363	PREDICTED: 60S ribosomal protein L10 isoform X1 [Cricetulus griseus]	26.8212	6	40	6	56.0174	151.803
354478978	PREDICTED: protein S100-A6 [Cricetulus griseus]	61.7978	6	270	6	358.175	1538.93
625272915	PREDICTED: 40S ribosomal protein S12 isoform X2 [Cricetulus griseus]	47.7273	5	61	5	135.732	33.09
354503617	PREDICTED: 60S ribosomal protein L23a [Cricetulus griseus]	42.3077	7	98	7	119.016	697.711
625280141	PREDICTED: cytosolic acyl coenzyme A thioester hydrolase isoform X2 [Cricetulus griseus]	16.8421	5	48	5	69.8078	248.706
354495666	PREDICTED: 60S ribosomal protein L27a isoform X1 [Cricetulus griseus]	31.0811	6	47	6	72.7081	290.479
625279636	PREDICTED: ATP-citrate synthase isoform X3 [Cricetulus griseus]	6.90282	6	33	6	44.9001	170.822
625218545	PREDICTED: plasminogen activator inhibitor 1 RNA-binding protein isoform X1 [Cricetulus griseus]	16.2095	5	35	5	52.4103	325.05
625193320	PREDICTED: translationally-controlled tumor protein isoform X1 [Cricetulus griseus]	25.5814	4	78	4	103.043	646.255
625184631	PREDICTED: leukocyte elastase inhibitor [Cricetulus griseus]	13.7203	4	39	4	60.9742	138.703
625215711	PREDICTED: 40S ribosomal protein S5 isoform X1 [Cricetulus griseus]	27.9412	5	42	5	135.821	121.975
625272609	PREDICTED: nascent polypeptide-associated complex subunit alpha [Cricetulus griseus]	26.5116	4	85	4	132.205	1441.52
625249545	PREDICTED: proteasome subunit alpha type-4 [Cricetulus griseus]	31.0345	5	42	5	71.5372	107.238
354477958	PREDICTED: eukaryotic translation initiation factor 6 isoform X1 [Cricetulus griseus]	45.3061	5	35	5	65.2666	251.467
625182672	PREDICTED: lupus La protein isoform X1 [Cricetulus griseus]	21.1302	6	34	6	57.714	250.083
625250162	PREDICTED: rho-related GTP-binding protein RhoC [Cricetulus griseus]	46.114	5	41	1	76.5267	160.277
625260720	PREDICTED: TAR DNA-binding protein 43 isoform X1 [Cricetulus griseus]	24.3961	7	38	7	44.8321	129.176
349501076	adenosine kinase [Cricetulus griseus]	20.6587	4	28	4	59.4363	106.27
625207720	PREDICTED: 40S ribosomal protein S10 [Cricetulus griseus]	27.8788	4	36	4	53.5124	655.919
625289223	PREDICTED: LOW QUALITY PROTEIN: putative phospholipase B-like 2 [Cricetulus griseus]	14.966	5	36	5	34.1536	429.082
625287957	PREDICTED: 60S ribosomal protein L28 isoform X2 [Cricetulus griseus]	35.0365	7	55	7	73.8167	206.841
345842518	carbonyl reductase 1 [Cricetulus griseus]	28.1588	5	47	5	87.889	302.248
354474813	PREDICTED: 60S ribosomal protein L23 [Cricetulus griseus]	43.5714	5	41	5	77.1427	171.236
625285276	PREDICTED: 40S ribosomal protein S23 [Cricetulus griseus]	30.0699	5	42	5	56.2073	429.021
625229196	PREDICTED: 40S ribosomal protein S6 [Cricetulus griseus]	26.9076	6	34	6	42.17	120.838
625212224	PREDICTED: tubulin--tyrosine ligase-like protein 12 isoform X1 [Cricetulus griseus]	11.6031	5	24	5	34.6626	119.53
552953713	40S ribosomal protein S7 [Cricetulus griseus]	46.3918	6	49	6	49.9478	159.592
625222011	PREDICTED: inosine-5'-monophosphate dehydrogenase 2 isoform X1 [Cricetulus griseus]	15.2416	5	18	5	30.007	184.436
625223066	PREDICTED: 60S ribosomal protein L22 isoform X1 [Cricetulus griseus]	39.8438	4	80	4	190.435	447.178
625214219	PREDICTED: 40S ribosomal protein S19 isoform X1 [Cricetulus griseus]	31.0345	5	55	5	79.7172	270.911
354481358	PREDICTED: ubiquitin-conjugating enzyme E2 L3 isoform X1 [Cricetulus griseus]	46.1039	5	38	5	38.3369	221.128
625286785	PREDICTED: annexin A11 [Cricetulus griseus]	11.7296	4	20	4	47.241	110.876
625214661	PREDICTED: 60S ribosomal protein L14 [Cricetulus griseus]	26.7606	5	86	5	120.526	920.613
625265608	PREDICTED: 26S proteasome non-ATPase regulatory subunit 1 isoform X3 [Cricetulus griseus]	11.3326	6	10	6	15.2953	58.782
354471843	PREDICTED: actin-related protein 2 isoform X1 [Cricetulus griseus]	18.2741	6	25	6	43.0705	55.8033
625235493	PREDICTED: dipeptidyl peptidase 3 isoform X3 [Cricetulus griseus]	9.82503	4	27	4	29.1926	153.955
625249942	PREDICTED: myotrophin [Cricetulus griseus]	56.4103	3	37	3	100.355	508.53
625262387	PREDICTED: proteasome subunit alpha type-2 [Cricetulus griseus]	32.906	6	60	6	70.6422	330.009
354477120	PREDICTED: transcription elongation factor B polypeptide 1 [Cricetulus griseus]	50	4	19	4	25.6586	120.663
625208788	PREDICTED: eukaryotic initiation factor 4A-III [Cricetulus griseus]	9.73236	3	74	1	114.537	1207.91
354468539	PREDICTED: 60S ribosomal protein L21 isoform X1 [Cricetulus griseus]	32.5	4	62	4	83.1996	714.357
347300327	40S ribosomal protein S13 [Cricetulus griseus]	29.8013	4	58	4	59.8882	515.298
625243141	PREDICTED: ATP-dependent RNA helicase DDX39A [Cricetulus griseus]	10.3044	4	45	3	42.1639	241.363
625215424	PREDICTED: 40S ribosomal protein S20 isoform X1 [Cricetulus griseus]	22.6891	3	53	3	69.8922	319.854
354481186	PREDICTED: filamin-B isoform X2 [Cricetulus griseus]	3.38201	6	27	6	28.9982	182.694
354505010	PREDICTED: nucleosome assembly protein 1-like 4 isoform X1 [Cricetulus griseus]	15.544	4	45	3	51.1488	271.561
625243351	PREDICTED: ribose-phosphate pyrophosphokinase 1 isoform X3 [Cricetulus griseus]	24.5283	5	30	5	37.4545	198.571
354480100	PREDICTED: histone H2B type 1 [Cricetulus griseus]	25.8993	4	157	4	212.232	1916.31
354472182	PREDICTED: eukaryotic translation initiation factor 2 subunit 1 [Cricetulus griseus]	19.0476	4	26	4	32.8012	257.314
354469472	PREDICTED: protein-glutamine gamma-glutamyltransferase 2 [Cricetulus griseus]	10.9329	5	24	5	29.4098	201.988
350539789	heat shock protein 105 kDa [Cricetulus griseus]	6.17716	4	18	3	40.1147	171.341
625199809	PREDICTED: hypoxanthine-guanine phosphoribosyltransferase [Cricetulus griseus]	24.3119	3	27	3	59.2188	288.67
625183067	PREDICTED: ADP-ribosylation factor 4 [Cricetulus griseus]	31.6667	4	66	1	93.6482	469.142
625248471	PREDICTED: LIM and SH3 domain protein 1 isoform X2 [Cricetulus griseus]	18.6312	4	31	4	46.9089	143.246
625250731	PREDICTED: ubiquitin-associated and SH3 domain-containing protein B isoform X3 [Cricetulus griseus]	14.4201	4	19	4	52.4197	0
625249860	PREDICTED: 26S protease regulatory subunit 6B isoform X2 [Cricetulus griseus]	14.4444	3	31	3	44.5011	41.0606
346227157	40S ribosomal protein S17 [Cricetulus griseus]	40	4	67	4	109.875	397.429
625226023	PREDICTED: eukaryotic translation initiation factor 4B isoform X1 [Cricetulus griseus]	13.6364	4	30	4	34.5086	238.551
625210041	PREDICTED: poly(rC)-binding protein 2 isoform X1 [Cricetulus griseus]	20.2186	5	26	3	44.9139	128.611
354506625	PREDICTED: 60S ribosomal protein L9 [Cricetulus griseus]	35.4167	5	35	5	61.8811	158.686
625214213	PREDICTED: platelet-activating factor acetylhydrolase IB subunit gamma isoform X1 [Cricetulus griseus]	17.3913	2	8	2	25.6663	100.012
354490504	PREDICTED: 60S ribosomal protein L32 isoform X1 [Cricetulus griseus]	27.4074	3	29	3	58.3676	80.9955
354474819	PREDICTED: 60S ribosomal protein L19 [Cricetulus griseus]	21.9388	4	58	4	86.18	1115.61
625242453	PREDICTED: exportin-1 isoform X2 [Cricetulus griseus]	7.57156	4	24	4	44.8428	111.3
354467102	PREDICTED: obg-like ATPase 1 [Cricetulus griseus]	15.1515	4	27	4	42.1251	407.827
354481732	PREDICTED: small nuclear ribonucleoprotein Sm D1 isoform X1 [Cricetulus griseus]	36.9748	3	85	3	144.064	746.017
354506074	PREDICTED: glutathione S-transferase omega-1 isoform X1 [Cricetulus griseus]	30.8333	6	44	6	51.8121	252.245
625185523	PREDICTED: 60S ribosomal protein L26 isoform X1 [Cricetulus griseus]	18.7793	4	47	4	63.1767	402.042
625267253	PREDICTED: proteasome subunit beta type-6 isoform X2 [Cricetulus griseus]	34.0336	5	45	5	60.4347	358.234
625276429	PREDICTED: proteasome subunit alpha type-3 [Cricetulus griseus]	17.6471	4	41	4	51.4607	284.731
625258134	PREDICTED: sulfiredoxin-1 isoform X2 [Cricetulus griseus]	12.4277	3	71	3	111.826	890.268
625213664	PREDICTED: 60S ribosomal protein L10a isoform X1 [Cricetulus griseus]	21.1982	3	25	3	59.3866	20.53
354465340	PREDICTED: adenine phosphoribosyltransferase [Cricetulus griseus]	31.1111	4	49	4	66.5987	119.452
625262042	PREDICTED: heat shock protein beta-1 isoform X2 [Cricetulus griseus]	66.1972	5	25	5	21.052	111.9
625281432	PREDICTED: serine/arginine-rich splicing factor 1 isoform X2 [Cricetulus griseus]	25.8065	5	29	5	32.5902	182.007
625251009	PREDICTED: serine/arginine-rich splicing factor 3 [Cricetulus griseus]	34.7561	4	37	4	37.9932	210.511
625281442	PREDICTED: retinoid-inducible serine carboxypeptidase isoform X2 [Cricetulus griseus]	12.3913	4	37	4	36.7669	215.112
354499455	PREDICTED: 60S ribosomal protein L29 [Cricetulus griseus]	23.6025	4	40	4	44.3741	292.657
354488503	PREDICTED: ubiquitin-conjugating enzyme E2 N isoform X1 [Cricetulus griseus]	34.5794	4	44	4	58.0833	279.947
625224932	PREDICTED: multifunctional protein ADE2 isoform X1 [Cricetulus griseus]	8.33333	3	26	3	37.934	376.349
625233675	PREDICTED: eukaryotic translation initiation factor 2 subunit 3 isoform X2 [Cricetulus griseus]	11.2288	3	28	3	39.3882	97.6813
354474809	PREDICTED: proteasome subunit beta type-3 [Cricetulus griseus]	28.2927	4	33	4	39.308	95.1355
625260872	PREDICTED: peptidyl-prolyl cis-trans isomerase FKBP3 isoform X2 [Cricetulus griseus]	14.4105	2	22	2	41.1566	168.063
625198513	PREDICTED: ubiquitin-conjugating enzyme E2 variant 1 isoform X1 [Cricetulus griseus]	15.2838	3	40	3	52.231	347.35
625211254	PREDICTED: LOW QUALITY PROTEIN: plectin isoform X1 [Cricetulus griseus]	1.94444	3	19	3	25.8709	85.5596
625270381	PREDICTED: epididymal secretory protein E1 [Cricetulus griseus]	30.8725	3	16	3	30.5822	23.27
625271853	PREDICTED: coatomer subunit alpha [Cricetulus griseus]	4.57516	3	9	3	31.2479
354488597	PREDICTED: proteasome subunit alpha type-1 [Cricetulus griseus]	23.9544	4	50	4	46.1554	151.116
625288813	PREDICTED: LOW QUALITY PROTEIN: aspartate--tRNA ligase, cytoplasmic isoform X2 [Cricetulus griseus]	8.36431	3	11	3	16.9042	137.419
625273629	PREDICTED: cystatin-B [Cricetulus griseus]	21.4286	1	70	1	122.492	366.63
625207366	PREDICTED: prostaglandin E synthase 3 isoform X1 [Cricetulus griseus]	23.8095	3	49	3	126.078	306.053
625244585	PREDICTED: histone H2A.V isoform X2 [Cricetulus griseus]	21.8978	3	127	1	162.431	1031.33
625227887	PREDICTED: 40S ribosomal protein S15a [Cricetulus griseus]	30.7692	4	35	4	46.6475	249.194
354495221	PREDICTED: 28 kDa heat- and acid-stable phosphoprotein [Cricetulus griseus]	27.0718	3	20	3	30.0259	145.223
625257159	PREDICTED: small nuclear ribonucleoprotein Sm D3 [Cricetulus griseus]	24.6032	2	33	2	108.799	179.899
625194740	PREDICTED: splicing factor, proline- and glutamine-rich isoform X1, partial [Cricetulus griseus]	11.6631	3	19	3	15.6127	75.3841
625215284	PREDICTED: laminin subunit beta-1 isoform X1 [Cricetulus griseus]	1.19956	1	16	1	29.9571	146.564
625254394	PREDICTED: 26S proteasome non-ATPase regulatory subunit 3 isoform X3 [Cricetulus griseus]	11.4815	4	33	4	32.3583	126.504
625215070	PREDICTED: histone-binding protein RBBP7 [Cricetulus griseus]	12.4706	3	14	3	27.6724	61.23
625215507	PREDICTED: barrier-to-autointegration factor [Cricetulus griseus]	50.5618	4	12	4	17.9766	63.9167
625249889	PREDICTED: caldesmon isoform X3 [Cricetulus griseus]	6.76157	2	20	2	35.3222	241.69
625191956	PREDICTED: glucosidase 2 subunit beta isoform X1 [Cricetulus griseus]	6.95489	3	12	3	19.1122	127.668
625245870	PREDICTED: 60S ribosomal protein L35 [Cricetulus griseus]	26.0163	3	62	3	79.7178	439.94
625205207	PREDICTED: rRNA 2'-O-methyltransferase fibrillarin, partial [Cricetulus griseus]	12.5364	3	14	3	11.4776	103.286
625197067	PREDICTED: 26S protease regulatory subunit 8 [Cricetulus griseus]	11.7788	3	13	3	24.0046	35.16
354468931	PREDICTED: actin-related protein 2/3 complex subunit 4 isoform X1 [Cricetulus griseus]	30.1775	4	24	4	23.9516	98.9153
625196514	PREDICTED: LOW QUALITY PROTEIN: protein S100-A13 [Cricetulus griseus]	19.8795	3	38	3	46.3431	291.667
625228994	PREDICTED: alcohol dehydrogenase class-3 [Cricetulus griseus]	12.5668	3	17	3	35.018	78.3032
625281296	PREDICTED: 60S ribosomal protein L24 [Cricetulus griseus]	24.2038	4	48	4	51.885	465.756
354484319	PREDICTED: nuclear transport factor 2 isoform X1 [Cricetulus griseus]	51.1811	4	20	4	19.9309	39.37
354478471	PREDICTED: 26S protease regulatory subunit 4 isoform X1 [Cricetulus griseus]	11.1364	4	24	4	23.1278	229.18
625248052	PREDICTED: myb-binding protein 1A isoform X2 [Cricetulus griseus]	3.56347	3	47	3	55.3301	212.422
354475135	PREDICTED: hsp90 co-chaperone Cdc37 isoform X1 [Cricetulus griseus]	12.4011	3	22	3	36.8062	225.792
625188854	PREDICTED: S-phase kinase-associated protein 1 isoform X1 [Cricetulus griseus]	18.3432	2	28	2	32.7239	65.1482
625221835	PREDICTED: cysteine-rich protein 1 [Cricetulus griseus]	49.3506	2	20	2	43.162
625290771	PREDICTED: serpin B6 isoform X1 [Cricetulus griseus]	12.4105	4	30	4	25.7992	157.509
625180605	PREDICTED: E3 ubiquitin-protein ligase NEDD4 isoform X1 [Cricetulus griseus]	6.44068	4	30	4	28.5336	154.501
625255437	PREDICTED: 40S ribosomal protein S26 [Cricetulus griseus]	31.3043	3	29	3	49.3322	49.6237
625204337	PREDICTED: 60S ribosomal protein L11 [Cricetulus griseus]	21.3483	4	64	4	107.384	769.899
625184083	PREDICTED: costars family protein ABRACL isoform X2 [Cricetulus griseus]	35.8025	2	13	2	46.3
625199022	PREDICTED: m7GpppX diphosphatase [Cricetulus griseus]	10.6195	2	6	2	12.2298	65.5403
625242062	PREDICTED: purine nucleoside phosphorylase [Cricetulus griseus]	13.9535	3	21	3	27.5561	230.697
625193874	PREDICTED: acidic leucine-rich nuclear phosphoprotein 32 family member A isoform X1 [Cricetulus griseus]	10.9023	3	25	2	27.2761	286.79
354484429	PREDICTED: splicing factor 3B subunit 1 isoform X2 [Cricetulus griseus]	3.37423	2	14	2	20.9255	128.844
625242946	PREDICTED: protein S100-A4 [Cricetulus griseus]	45.5446	4	54	4	78.6841	197.875
625201330	PREDICTED: cell division control protein 42 homolog [Cricetulus griseus]	25.6545	4	26	4	33.3256	33.4406
625212267	PREDICTED: nucleolar and coiled-body phosphoprotein 1 isoform X2 [Cricetulus griseus]	4.14878	2	32	2	55.3601	221.339
354487956	PREDICTED: 40S ribosomal protein S27-like [Cricetulus griseus]	40.4762	3	49	3	73.907	672.978
625262667	PREDICTED: coatomer subunit gamma-1 isoform X2 [Cricetulus griseus]	7.55149	3	15	3	23.0554	48.27
354472158	PREDICTED: enhancer of rudimentary homolog [Cricetulus griseus]	38.4615	3	12	3	18.0352	76.44
354477220	PREDICTED: testin isoform X1 [Cricetulus griseus]	12.8019	3	7	3	18.729
350539737	trifunctional purine biosynthetic protein adenosine-3 [Cricetulus griseus]	6.33663	4	25	4	32.9824	18.54
625180545	PREDICTED: bifunctional glutamate/proline--tRNA ligase isoform X1 [Cricetulus griseus]	3.66324	4	8	4	14.6629	52.4
354475928	PREDICTED: 60S ribosomal protein L31 isoform X1 [Cricetulus griseus]	25.6	4	42	4	53.4249	228.232
625249571	PREDICTED: annexin A6 isoform X2 [Cricetulus griseus]	11.1441	4	43	4	71.3999	67.5153
625258058	PREDICTED: osteoclast-stimulating factor 1 isoform X2 [Cricetulus griseus]	22.8972	3	21	3	16.7283	83.21
354471687	PREDICTED: sorbitol dehydrogenase [Cricetulus griseus]	12.3249	3	14	3	25.2159	33.99
625190488	PREDICTED: 60S ribosomal protein L18a isoform X1 [Cricetulus griseus]	22.1591	4	37	4	65.2008	154.721
625285340	PREDICTED: ras GTPase-activating-like protein IQGAP2 [Cricetulus griseus]	2.45478	2	29	1	29.2921	97.6622
625278207	PREDICTED: transcription elongation factor B polypeptide 2 isoform X2 [Cricetulus griseus]	36.4407	3	11	3	17.5707	45.1
625239806	PREDICTED: nucleolar protein 58 isoform X1 [Cricetulus griseus]	5.76208	2	10	2	15.6333	90.7493
625218735	PREDICTED: fermitin family homolog 2 isoform X1 [Cricetulus griseus]	4.55154	2	19	2	18.3607	93.9543
354477234	PREDICTED: F-actin-capping protein subunit alpha-2 isoform X1 [Cricetulus griseus]	11.4144	3	23	2	33.8181	402.449
625271071	PREDICTED: UDP-glucose:glycoprotein glucosyltransferase 1 isoform X2 [Cricetulus griseus]	2.50804	2	34	2	38.2527	277.476
354496412	PREDICTED: histone H1.0 [Cricetulus griseus]	18.0412	3	23	3	44.6002	267.576
625284456	PREDICTED: cysteine and glycine-rich protein 1 [Cricetulus griseus]	29.0155	3	21	3	32.2912	65.9
354482465	PREDICTED: histone H3.1 [Cricetulus griseus]	23.5294	4	53	2	57.7393	128.967
625257894	PREDICTED: AP-1 complex subunit beta-1 isoform X3 [Cricetulus griseus]	5.60254	3	24	3	30.7339	164.595
625220805	PREDICTED: ras GTPase-activating protein-binding protein 2 isoform X1 [Cricetulus griseus]	6.10998	2	10	2	17.9293	266.084
354487267	PREDICTED: small nuclear ribonucleoprotein E [Cricetulus griseus]	39.1304	2	19	2	32.5674	61.3
625263830	PREDICTED: 60S ribosomal protein L13a isoform X2 [Cricetulus griseus]	9.87261	3	50	3	72.8364	184.29
354470771	PREDICTED: eukaryotic translation initiation factor 3 subunit M [Cricetulus griseus]	4.81283	1	6	1	10.9756	27.77
625236898	PREDICTED: protein transport protein Sec31A isoform X2 [Cricetulus griseus]	2.64	2	15	2	23.4337	167.99
625195329	PREDICTED: glutathione synthetase isoform X1 [Cricetulus griseus]	10.7595	3	24	3	22.2139	102.832
354468182	PREDICTED: thioredoxin domain-containing protein 12 [Cricetulus griseus]	8.82353	1	16	1	31.6712	355.57
354492012	PREDICTED: macrophage migration inhibitory factor isoform X1 [Cricetulus griseus]	23.4783	3	38	3	55.6924	205.698
354467307	PREDICTED: ubiquitin carboxyl-terminal hydrolase 5 isoform X1 [Cricetulus griseus]	5.01166	2	9	2	11.0608	71.0673
625260075	PREDICTED: phosphatidylinositol transfer protein alpha isoform isoform X1 [Cricetulus griseus]	15.035	3	8	3	9.28585	47.1592
625254613	PREDICTED: NHP2-like protein 1 [Cricetulus griseus]	21.5054	3	9	3	16.6501	130.193
625264261	PREDICTED: gelsolin isoform X3 [Cricetulus griseus]	5.25606	3	12	3	9.60505	60.3191
354489511	PREDICTED: prefoldin subunit 2 [Cricetulus griseus]	24.026	3	13	3	18.6966	141.82
625236680	PREDICTED: 60 kDa heat shock protein, mitochondrial [Cricetulus griseus]	8.02792	2	10	2	14.9485	62.3902
354495613	PREDICTED: thrombomodulin [Cricetulus griseus]	6.41248	2	16	2	18.9279	175.089
625249637	PREDICTED: 60S ribosomal protein L36 [Cricetulus griseus]	21.9048	2	31	2	52.1357	222.284
354488691	PREDICTED: thimet oligopeptidase isoform X1 [Cricetulus griseus]	4.65793	2	8	2	10.7459	150.565
625254887	PREDICTED: microtubule-associated protein RP/EB family member 1 isoform X1 [Cricetulus griseus]	13.4752	2	24	2	36.4435	124.488
354476738	PREDICTED: lysosomal protective protein [Cricetulus griseus]	10.3448	3	10	3	23.8147	41.62
625185507	PREDICTED: myosin-10 isoform X1 [Cricetulus griseus]	2.39282	3	23	1	17.2768	40.45
625206708	PREDICTED: LOW QUALITY PROTEIN: spliceosome RNA helicase DDX39B-like [Cricetulus griseus]	17.5824	2	10	1	25.4198	0
625275333	PREDICTED: pre-mRNA-processing factor 19 isoform X2 [Cricetulus griseus]	9.36902	3	8	3	18.3307	0
625282525	PREDICTED: microtubule-associated protein 4 isoform X1 [Cricetulus griseus]	2.69542	2	16	2	24.9534	109.736
625232178	PREDICTED: dihydropyrimidinase-related protein 2 isoform X2 [Cricetulus griseus]	6.3893	2	18	2	21.9616	276.227
625276844	PREDICTED: ras suppressor protein 1 [Cricetulus griseus]	18.0505	2	32	2	21.1978	50.0967
625204764	PREDICTED: ubiquitin carboxyl-terminal hydrolase isozyme L3 isoform X2 [Cricetulus griseus]	20.6186	2	3	2	6.69305	37.12
625286771	PREDICTED: 40S ribosomal protein S24 isoform X2 [Cricetulus griseus]	28.5714	3	24	3	21.0083	162.842
625188518	PREDICTED: LOW QUALITY PROTEIN: serine/arginine-rich splicing factor 4 [Cricetulus griseus]	5.29532	2	8	1	14.0392	111.56
625239533	PREDICTED: 26S protease regulatory subunit 6A isoform X1 [Cricetulus griseus]	7.01357	2	20	2	27.6217	239.713
625227276	PREDICTED: probable ATP-dependent RNA helicase DDX17 isoform X1 [Cricetulus griseus]	3.83436	2	17	2	28.6111	198.067
625199620	PREDICTED: NAD(P)H-hydrate epimerase isoform X1 [Cricetulus griseus]	17.8571	3	35	3	39.4479	37.3714
625285532	PREDICTED: splicing factor 3B subunit 3 [Cricetulus griseus]	1.23254	1	45	1	58.3825	200.752
625275539	PREDICTED: oligoribonuclease, mitochondrial isoform X3 [Cricetulus griseus]	16.0338	2	27	2	37.537	192.581
625206697	PREDICTED: ATP-binding cassette sub-family F member 1 isoform X1 [Cricetulus griseus]	4.98812	3	14	3	21.0384	64.0533
625273689	PREDICTED: lactoylglutathione lyase isoform X2 [Cricetulus griseus]	15.2174	2	26	2	41.8029	311.197
354473644	PREDICTED: 60S ribosomal protein L37a [Cricetulus griseus]	31.5217	3	19	3	29.6895	136.237
625254663	PREDICTED: LOW QUALITY PROTEIN: eukaryotic translation initiation factor 3 subunit A [Cricetulus griseus]	2.13392	2	22	2	17.7	36.44
625282737	PREDICTED: protein dpy-30 homolog [Cricetulus griseus]	20.202	1	12	1	17.2253	60.3943
625205678	PREDICTED: small nuclear ribonucleoprotein Sm D2 isoform X1 [Cricetulus griseus]	25.4237	3	22	3	54.4135	25.49
354474965	PREDICTED: glutathione reductase, mitochondrial isoform X1 [Cricetulus griseus]	6.5764	2	5	2	10.0485	53.62
625249460	PREDICTED: src substrate cortactin [Cricetulus griseus]	4.54545	2	12	2	15.279	122.547
625208798	PREDICTED: high mobility group nucleosome-binding domain-containing protein 3 isoform X1 [Cricetulus griseus]	11.4504	1	6	1	12.1244	102.603
625224185	PREDICTED: spermidine synthase [Cricetulus griseus]	17.6471	2	9	2	19.8777	80.5433
625291281	PREDICTED: drebrin [Cricetulus griseus]	5.49928	2	5	2	2.65043	74.82
625187144	PREDICTED: U5 small nuclear ribonucleoprotein 200 kDa helicase isoform X1 [Cricetulus griseus]	0.878004	1	25	1	27.7155	55.332
625194850	PREDICTED: serine-threonine kinase receptor-associated protein [Cricetulus griseus]	9.42857	3	17	3	25.2581	126.678
625291444	PREDICTED: eukaryotic translation initiation factor 4 gamma 1 isoform X1 [Cricetulus griseus]	1.76101	2	8	2	18.1964	0
625285198	PREDICTED: non-POU domain-containing octamer-binding protein isoform X2 [Cricetulus griseus]	7.41525	2	40	2	49.1323	115.305
625267753	PREDICTED: talin-1 isoform X2 [Cricetulus griseus]	1.64706	2	30	2	51.2173	137.041
625201362	PREDICTED: activated RNA polymerase II transcriptional coactivator p15 isoform X1 [Cricetulus griseus]	7.00637	2	36	2	52.1765	330.359
625214633	PREDICTED: 26S proteasome non-ATPase regulatory subunit 14 isoform X1 [Cricetulus griseus]	18.0645	2	20	2	32.8761	36.8564
354499029	PREDICTED: 40S ribosomal protein S25 [Cricetulus griseus]	15.2	2	44	2	48.6827	447.144
354497729	PREDICTED: ADP-ribosylation factor-like protein 3 [Cricetulus griseus]	12.0879	1	8	1	7.88504	72.4
354499094	PREDICTED: proteasome subunit beta type-7 [Cricetulus griseus]	9.38628	2	6	2	15.0304	67.4979
625223532	PREDICTED: tripeptidyl-peptidase 1 isoform X1 [Cricetulus griseus]	4.72028	1	6	1	11.8648	110.106
354476295	PREDICTED: cAMP-dependent protein kinase type I-alpha regulatory subunit [Cricetulus griseus]	9.44882	2	34	2	45.3419	170.884
625223969	PREDICTED: clathrin light chain A [Cricetulus griseus]	22.1429	2	14	2	22.0713	183
625279930	PREDICTED: LOW QUALITY PROTEIN: UV excision repair protein RAD23 homolog B isoform X2 [Cricetulus griseus]	4.52381	1	8	1	16.0248	225.402
354489866	PREDICTED: basic leucine zipper and W2 domain-containing protein 1 isoform X1 [Cricetulus griseus]	6.20525	1	5	1	19.9925
346644818	small ubiquitin-related modifier 2 [Cricetulus griseus]	23.1579	2	24	2	39.4392	354.119
625284450	PREDICTED: importin-9 isoform X2 [Cricetulus griseus]	2.68972	1	30	1	23.1632	66.5251
625287774	PREDICTED: pseudouridine-5'-monophosphatase [Cricetulus griseus]	7.86026	1	6	1	4.32991	37.32
625280284	PREDICTED: V-type proton ATPase subunit G 1 [Cricetulus griseus]	18.6441	1	4	1	19.5825
354493110	PREDICTED: U1 small nuclear ribonucleoprotein 70 kDa [Cricetulus griseus]	6.06742	2	3	2	5.77377	44.71
625188863	PREDICTED: serine/threonine-protein phosphatase 2A catalytic subunit alpha isoform isoform X1, partial [Cricetulus griseus]	11.6883	2	10	2	13.8119	113.953
625188432	PREDICTED: LOW QUALITY PROTEIN: peptidyl-prolyl cis-trans isomerase D-like [Cricetulus griseus]	7.83784	2	13	2	14.2156	53.724
625237266	PREDICTED: AP-2 complex subunit alpha-2 isoform X3 [Cricetulus griseus]	2.5974	1	2	1	3.64287	66.71
625229254	PREDICTED: LOW QUALITY PROTEIN: 40S ribosomal protein S9-like [Cricetulus griseus]	8.76289	2	28	2	34.1463	307.312
625288243	PREDICTED: cold shock domain-containing protein E1 isoform X3 [Cricetulus griseus]	3.85852	2	3	2	6.43612	45.23
625217400	PREDICTED: lysine--tRNA ligase isoform X2 [Cricetulus griseus]	5.7508	2	16	2	12.3824	123.022
354467779	PREDICTED: eukaryotic translation initiation factor 3 subunit B isoform X1 [Cricetulus griseus]	6.49189	2	13	2	16.0422	27.19
625196531	PREDICTED: protein S100-A5 isoform X1 [Cricetulus griseus]	18.8525	2	13	2	17.6031	151.467
625242361	PREDICTED: major vault protein isoform X1 [Cricetulus griseus]	6.57895	2	15	2	12.5554	33.0943
354499681	PREDICTED: myosin regulatory light chain 12B [Cricetulus griseus]	12.7907	2	5	2	4.61581	60.51
354476948	PREDICTED: eukaryotic translation initiation factor 3 subunit I [Cricetulus griseus]	11.3846	2	7	2	10.7186	0
354505311	PREDICTED: UDP-N-acetylhexosamine pyrophosphorylase-like protein 1 [Cricetulus griseus]	6.1144	2	2	2	4.96169
625291939	PREDICTED: prefoldin subunit 5 [Cricetulus griseus]	11.6883	1	2	1	3.04537	52.68
354475853	PREDICTED: sialic acid synthase [Cricetulus griseus]	7.79944	2	7	2	7.83693	75.1676
625182185	PREDICTED: 60S ribosomal protein L38 isoform X1 [Cricetulus griseus]	14.4578	1	20	1	26.4192	177.324
625288337	PREDICTED: 116 kDa U5 small nuclear ribonucleoprotein component isoform X1 [Cricetulus griseus]	2.77778	2	12	1	14.9083	63.3136
625232035	PREDICTED: dynein light chain 1, cytoplasmic [Cricetulus griseus]	21.3483	2	16	2	24.9544	33.04
625232101	PREDICTED: coronin-1C isoform X1 [Cricetulus griseus]	8.06452	2	8	2	6.67814	33.6
625250408	PREDICTED: 40S ribosomal protein S29 [Cricetulus griseus]	19.6429	1	5	1		112.605
354500709	PREDICTED: V-type proton ATPase subunit B, kidney isoform [Cricetulus griseus]	3.89864	1	4	1	13.9607
625242529	PREDICTED: 40S ribosomal protein S28 [Cricetulus griseus]	30.4348	2	8	2	6.7585	66.3939
625268548	PREDICTED: RNA-binding motif protein, X chromosome isoform X1 [Cricetulus griseus]	6.52174	2	10	2	13.0409	125.86
625208854	PREDICTED: adapter molecule crk isoform X1, partial [Cricetulus griseus]	9.33333	2	21	2	29.1704	119.851
354490273	PREDICTED: prefoldin subunit 3 [Cricetulus griseus]	12.7551	1	10	1	19.44	130.484
625287806	PREDICTED: glycine--tRNA ligase isoform X2 [Cricetulus griseus]	2.71318	1	2	1	4.51716	52.65
625239772	PREDICTED: 6-phosphogluconolactonase isoform X2 [Cricetulus griseus]	19.1919	2	6	2	6.49716	59.4396
625265352	PREDICTED: LOW QUALITY PROTEIN: 26S proteasome non-ATPase regulatory subunit 4 isoform X2 [Cricetulus griseus]	8.66142	2	11	2	17.5426	24.36
350538007	proliferating cell nuclear antigen [Cricetulus griseus]	9.1954	2	14	2	20.6834	154.607
625288773	PREDICTED: LOW QUALITY PROTEIN: small nuclear ribonucleoprotein-associated proteins B and B' isoform X2 [Cricetulus griseus]	3.25581	1	7	1	30.9503
354481105	PREDICTED: ATP-dependent RNA helicase DDX1 [Cricetulus griseus]	2.83784	1	8	1	14.8262	149.006
354502919	PREDICTED: phosphoglucomutase-2 isoform X1 [Cricetulus griseus]	2.90323	1	4	1	2.81996	37.05
354472911	PREDICTED: splicing factor 3B subunit 4 [Cricetulus griseus]	5.42453	1	16	1	4.81534	56.5916
350537821	UTP--glucose-1-phosphate uridylyltransferase [Cricetulus griseus]	7.48031	3	12	3	7.01585	35.65
354494231	PREDICTED: high mobility group nucleosome-binding domain-containing protein 5 isoform X1 [Cricetulus griseus]	7.74411	2	34	2	29.0891	140.833
625290513	PREDICTED: cleavage and polyadenylation specificity factor subunit 6 isoform X2 [Cricetulus griseus]	4.24448	1	15	1	15.3078	51.58
625236696	PREDICTED: MOB-like protein phocein isoform X2 [Cricetulus griseus]	4.1958	1	18	1	19.0201	161.757
625243826	PREDICTED: cyclin-dependent kinase 1 isoform X1 [Cricetulus griseus]	6.73401	1	13	1	21.6993	181.071
625190878	PREDICTED: protein phosphatase 1 regulatory subunit 7 [Cricetulus griseus]	4.98615	1	10	1	16.9538	99.3466
625255016	PREDICTED: CTP synthase 1 isoform X1 [Cricetulus griseus]	2.46533	1	2	1	3.55879	69.03
625261465	PREDICTED: heat shock factor-binding protein 1 [Cricetulus griseus]	25	1	36	1	58.8668	129.663
625207697	PREDICTED: high mobility group protein HMG-I/HMG-Y isoform X3 [Cricetulus griseus]	14.5833	1	41	1	59.7215	375.541
625266604	PREDICTED: peptidyl-prolyl cis-trans isomerase FKBP1A [Cricetulus griseus]	17.7215	1	32	1	57.32	772.01
625228165	PREDICTED: glutaredoxin-3 isoform X1 [Cricetulus griseus]	6.95876	2	15	2	14.1685	53.2486
625290649	PREDICTED: importin subunit alpha-7 isoform X1 [Cricetulus griseus]	3.35821	1	7	1	5.45063
354501155	PREDICTED: voltage-gated potassium channel subunit beta-2 isoform X1 [Cricetulus griseus]	13.079	2	8	2	12.2626	0
625275313	PREDICTED: DNA damage-binding protein 1 isoform X1 [Cricetulus griseus]	1.21528	1	3	1	9.4403
354488599	PREDICTED: coatomer subunit beta isoform X1 [Cricetulus griseus]	1.46905	1	8	1	15.2997	86.1191
354467988	PREDICTED: ADP-sugar pyrophosphatase [Cricetulus griseus]	10.0457	2	8	2	8.88913	62.3254
625283329	PREDICTED: fumarylacetoacetase isoform X3 [Cricetulus griseus]	5.80357	2	18	2	23.1588	100.12
625186466	PREDICTED: reticulocalbin-1 [Cricetulus griseus]	9.69697	1	8	1	14.6793	62.1539
625292721	PREDICTED: dynamin-1-like protein isoform X6 [Cricetulus griseus]	2.80374	1	2	1	3.70274	55.59
625236115	PREDICTED: magnesium-dependent phosphatase 1 [Cricetulus griseus]	10.9756	1	12	1	23.3561	233.529
354474628	PREDICTED: eukaryotic translation initiation factor 1A, X-chromosomal [Cricetulus griseus]	15.2778	2	14	2	14.3026	50.68
625289081	PREDICTED: ubiquitin-like modifier-activating enzyme 6 isoform X3 [Cricetulus griseus]	1.4245	1	8	1	5.45556	75.0067
625290712	PREDICTED: adenylate kinase 2, mitochondrial isoform X3 [Cricetulus griseus]	10.4603	1	7	1	17.899
625252998	PREDICTED: serine/arginine-rich splicing factor 6, partial [Cricetulus griseus]	8.81226	2	4	1	4.24435	48.2703
625249532	PREDICTED: WD repeat-containing protein 61 isoform X2 [Cricetulus griseus]	6.55738	1	16	1	16.5316	37.54
625265080	PREDICTED: 60S ribosomal protein L34 [Cricetulus griseus]	15.3846	2	22	2	24.5773	58.99
625258715	PREDICTED: branched-chain-amino-acid aminotransferase, cytosolic isoform X3 [Cricetulus griseus]	4.11311	1	6	1	17.1338
625262546	PREDICTED: replication protein A 14 kDa subunit [Cricetulus griseus]	14.0496	1	12	1	16.947	146.609
625256906	PREDICTED: LOW QUALITY PROTEIN: vigilin [Cricetulus griseus]	2.91109	2	15	2	21.4663	56.4667
625289646	PREDICTED: apoptosis inhibitor 5 isoform X5 [Cricetulus griseus]	3.43511	1	10	1	14.1484	85.3663
625243710	PREDICTED: proteasomal ubiquitin receptor ADRM1 isoform X1 [Cricetulus griseus]	3.90244	1	4	1	5.61491	34.12
625272987	PREDICTED: twinfilin-2 isoform X2 [Cricetulus griseus]	4.89914	1	3	1	8.67448
625233695	PREDICTED: ribose-5-phosphate isomerase isoform X2, partial [Cricetulus griseus]	11.3553	2	4	2	5.17428	42.96
625221334	PREDICTED: profilin-2 isoform X1 [Cricetulus griseus]	7.25389	1	16	1	24.7354	294.64
350539639	coatomer subunit epsilon [Cricetulus griseus]	6.49351	1	4	1	10.5936
625238683	PREDICTED: spliceosome RNA helicase DDX39B-like, partial [Cricetulus griseus]	10.4478	1	10	1	11.8105	136.506
625288159	PREDICTED: thymidylate synthase [Cricetulus griseus]	4.56026	1	6	1	11.5698	158.513
625237831	PREDICTED: 60S ribosomal protein L39 [Cricetulus griseus]	19.6078	1	38	1	47.6386	105.113
625255133	PREDICTED: coatomer subunit delta [Cricetulus griseus]	4.69667	2	14	2	15.7843	81.1933
625223842	PREDICTED: beta-glucuronidase isoform X1 [Cricetulus griseus]	2.10843	1	14	1	15.9478	89.75
354474983	PREDICTED: activator of 90 kDa heat shock protein ATPase homolog 1 isoform X1 [Cricetulus griseus]	10.9467	2	10	2	4.87707	0
625187985	PREDICTED: clathrin light chain B isoform X1 [Cricetulus griseus]	11.4943	2	12	2	15.8527	66.62
354488231	PREDICTED: ELAV-like protein 1 isoform X1 [Cricetulus griseus]	3.37423	1	4	1	6.63172	85.96
625292259	PREDICTED: alpha-centractin [Cricetulus griseus]	4.25532	1	10	1	4.51409	36.97
625233305	PREDICTED: ubiquitin carboxyl-terminal hydrolase 14 isoform X4 [Cricetulus griseus]	2.33463	1	2	1	2.1907	90.96
625182342	PREDICTED: 26S proteasome non-ATPase regulatory subunit 11 isoform X1 [Cricetulus griseus]	5.6872	2	6	2	7.59637	45.4206
625203940	PREDICTED: ubiquitin-conjugating enzyme E2 D4 isoform X1 [Cricetulus griseus]	9.18367	1	2	1	5.54175
625262292	PREDICTED: calpain small subunit 1 isoform X2 [Cricetulus griseus]	4.55927	1	12	1	23.0577	300.282
354507493	PREDICTED: cathepsin L1 [Cricetulus griseus]	3.9039	1	10	1	15.1663	86.658
625240970	PREDICTED: eukaryotic translation initiation factor 3 subunit J isoform X2 [Cricetulus griseus]	6.84932	2	7	2	2.1754	0
625239905	PREDICTED: 60S acidic ribosomal protein P1-like isoform X2 [Cricetulus griseus]	11.8519	1	34	1	57.8783	341.675
625220097	PREDICTED: dnaJ homolog subfamily A member 2 isoform X1 [Cricetulus griseus]	3.64078	1	2	1	5.16985
354491496	PREDICTED: rac GTPase-activating protein 1 [Cricetulus griseus]	2.70701	1	5	1	11.3626
625207662	PREDICTED: sorcin isoform X1 [Cricetulus griseus]	11.1111	2	6	2	6.89894	41.1711
354495327	PREDICTED: SH3 domain-binding glutamic acid-rich-like protein 3 [Cricetulus griseus]	31.1828	2	4	2	2.32445	35.81
625200451	PREDICTED: leucine--tRNA ligase, cytoplasmic isoform X1 [Cricetulus griseus]	2.20713	1	6	1	8.37278	41.16
625216070	PREDICTED: 40S ribosomal protein S9 isoform X1 [Cricetulus griseus]	13.8462	2	10	2	6.74628	31.69
625220599	PREDICTED: xaa-Pro dipeptidase isoform X1 [Cricetulus griseus]	5.39499	1	4	1	3.99052	37.43
625290781	PREDICTED: ribosyldihydronicotinamide dehydrogenase [quinone] [Cricetulus griseus]	8.65801	1	1	1	3.13459
625246176	PREDICTED: splicing factor U2AF 65 kDa subunit isoform X2 [Cricetulus griseus]	5.47368	1	8	1	3.05617	35.99
625279124	PREDICTED: LOW QUALITY PROTEIN: 26S protease regulatory subunit 7 isoform X2 [Cricetulus griseus]	2.31839	1	5	1	3.39409	52.03
625234404	PREDICTED: ubiquitin carboxyl-terminal hydrolase isozyme L5 isoform X4 [Cricetulus griseus]	6.56716	1	4	1	6.43569
625201270	PREDICTED: cleavage and polyadenylation specificity factor subunit 5 isoform X1 [Cricetulus griseus]	12.5	1	12	1	14.9998	24.73
625280012	PREDICTED: dnaJ homolog subfamily C member 7 isoform X3 [Cricetulus griseus]	3.03644	1	10	1	20.0878	65.7291
354471359	PREDICTED: V-type proton ATPase catalytic subunit A [Cricetulus griseus]	1.94489	1	2	1	2.81138	69.88
625191146	PREDICTED: histidine triad nucleotide-binding protein 1 isoform X1, partial [Cricetulus griseus]	13.986	1	1	1	2.52354
354479194	PREDICTED: UPF0556 protein C19orf10 homolog [Cricetulus griseus]	15.6627	2	4	2	5.0098	0
625246123	PREDICTED: actin-related protein 2/3 complex subunit 5 isoform X2 [Cricetulus griseus]	7.94702	1	8	1	11.783	94.1482
625271763	PREDICTED: eukaryotic translation initiation factor 4H isoform X2 [Cricetulus griseus]	9.35484	1	4	1	2.8004	0
625216817	PREDICTED: glutathione S-transferase P 2 [Cricetulus griseus]	7.65766	1	2	1	2.47901	45.35
354508278	PREDICTED: 60S ribosomal protein L11-like, partial [Cricetulus griseus]	10.5263	1	6	1	20.7552
625236100	PREDICTED: NEDD8 [Cricetulus griseus]	17.284	1	6	1	10.1758	66.9033
354503226	PREDICTED: programmed cell death protein 6 isoform X1 [Cricetulus griseus]	6.80628	1	6	1	7.67959	75.61
625205427	PREDICTED: isoleucine--tRNA ligase, cytoplasmic isoform X1 [Cricetulus griseus]	1.3772	1	7	1	9.05033	30.8013
625195387	PREDICTED: charged multivesicular body protein 4b isoform X1 [Cricetulus griseus]	12.6316	2	6	2	7.0735	71.3733
625183247	PREDICTED: exportin-7 isoform X1 [Cricetulus griseus]	1.45719	1	6	1	8.7314
346227232	aminoacyl tRNA synthase complex-interacting multifunctional protein 2 [Cricetulus griseus]	3.75	1	4	1	7.45152	90.53
625191968	PREDICTED: LOW QUALITY PROTEIN: ras-related protein Rab-3D isoform X1 [Cricetulus griseus]	2.79898	1	22	1	29.5702	283.01
354497865	PREDICTED: apoptosis-associated speck-like protein containing a CARD isoform X2 [Cricetulus griseus]	13.0208	1	3	1	4.84746
625191904	PREDICTED: ADP-ribosylation factor-like protein 1 isoform X1 [Cricetulus griseus]	7.9602	1	29	1	36.6185	165.281
625219464	PREDICTED: sorting nexin-12 [Cricetulus griseus]	5.31401	1	4	1	5.64467	72.82
625266188	PREDICTED: prolyl endopeptidase isoform X2 [Cricetulus griseus]	1.89732	1	4	1	4.5162	0
354486540	PREDICTED: hydroxymethylglutaryl-CoA synthase, mitochondrial [Cricetulus griseus]	3.93701	1	4	1	4.72054	21.22
354498322	PREDICTED: mannose-6-phosphate isomerase [Cricetulus griseus]	3.5461	1	3	1	8.4472
354488023	PREDICTED: protein arginine N-methyltransferase 5 [Cricetulus griseus]	4.70958	1	3	1	5.56428	0
625243259	PREDICTED: casein kinase II subunit beta [Cricetulus griseus]	4.18605	1	8	1	12.5309	84.75
625289462	PREDICTED: calcium-regulated heat stable protein 1 [Cricetulus griseus]	10.8108	1	2	1	2.27232	54.01
354470689	PREDICTED: transportin-3 isoform X1 [Cricetulus griseus]	2.70856	1	6	1	3.01475	28.6
625274527	PREDICTED: actin-related protein 2/3 complex subunit 3 [Cricetulus griseus]	6.17978	1	10	1	13.3406	117.7
625260085	PREDICTED: LOW QUALITY PROTEIN: pre-mRNA-processing-splicing factor 8 isoform X4 [Cricetulus griseus]	0.598546	1	2	1	2.45518	14.28
346227167	adenylosuccinate lyase [Cricetulus griseus]	2.27273	1	2	1	3.10895	62.88
625289466	PREDICTED: phosphomannomutase 2 [Cricetulus griseus]	10.3306	1	3	1	8.01111
354503322	PREDICTED: ATP-dependent RNA helicase DDX19B isoform X1 [Cricetulus griseus]	2.08768	1	3	1	6.24995
625209839	PREDICTED: protein S100-A10 isoform X2 [Cricetulus griseus]	6.71141	1	12	1	16.4541	172.033
354465186	PREDICTED: LOW QUALITY PROTEIN: tropomodulin-3 isoform X1 [Cricetulus griseus]	5.96591	1	2	1	2.36461	0
625245203	PREDICTED: xaa-Pro aminopeptidase 1 isoform X2 [Cricetulus griseus]	2.04678	1	1	1	1.84742
354485269	PREDICTED: 2-oxoglutarate dehydrogenase, mitochondrial isoform X1 [Cricetulus griseus]	1.17302	1	2	1	2.20517	0
625279800	PREDICTED: caveolin-1 isoform X1 [Cricetulus griseus]	7.86517	1	2	1	2.44816	0
350540096	lysosome-associated membrane glycoprotein 1 precursor [Cricetulus griseus]	2.9484	1	4	1	5.91014	79.54
625285667	PREDICTED: dnaJ homolog subfamily C member 8 isoform X5 [Cricetulus griseus]	3.76712	1	6	1	9.52109	43.9933
625249096	PREDICTED: ADP-ribosylation factor-binding protein GGA2 isoform X3 [Cricetulus griseus]	5.30973	1	4	1	3.15702	22.81
625195962	PREDICTED: small nuclear ribonucleoprotein F isoform X1 [Cricetulus griseus]	8.24742	1	6	1	17.3315
354493216	PREDICTED: 26S proteasome non-ATPase regulatory subunit 7 [Cricetulus griseus]	8.75	1	18	1	20.4313	29.1393
625200212	PREDICTED: N-acylneuraminate cytidylyltransferase, partial [Cricetulus griseus]	4.22164	1	2	1	6.03714
625196432	PREDICTED: ubiquitin-associated protein 2-like isoform X1 [Cricetulus griseus]	0.969163	1	4	1	5.98258	49.81
354481947	PREDICTED: 40S ribosomal protein S21 isoform X1 [Cricetulus griseus]	10.8434	1	3	1	6.99323
354483672	PREDICTED: spectrin beta chain, non-erythrocytic 1 isoform X1 [Cricetulus griseus]	0.46551	1	4	1	1.92233	44.18
625235461	PREDICTED: splicing factor 3B subunit 2 isoform X1 [Cricetulus griseus]	1.36674	1	4	1	4.56651	89.79
625250733	PREDICTED: cysteine-rich protein 1 [Cricetulus griseus]	16.8831	1	10	1	12.6732	55.7367
625222995	PREDICTED: ataxin-10 isoform X1 [Cricetulus griseus]	2.94737	1	2	1	5.61645
625197096	PREDICTED: transportin-2 isoform X1 [Cricetulus griseus]	2.78707	1	3	1	2.69302
625277027	PREDICTED: PDZ and LIM domain protein 1 [Cricetulus griseus]	9.42249	1	2	1	4.36393
354476960	PREDICTED: KH domain-containing, RNA-binding, signal transduction-associated protein 1 isoform X1 [Cricetulus griseus]	2.7088	1	8	1	2.02116	0
354472752	PREDICTED: cytochrome c, somatic [Cricetulus griseus]	10.4762	1	2	1	1.9966	29.71
625254593	PREDICTED: LOW QUALITY PROTEIN: alpha-N-acetylgalactosaminidase [Cricetulus griseus]	7.41627	2	4	2	0	0
625290420	PREDICTED: 60S ribosomal protein L36a-like isoform X2 [Cricetulus griseus]	5.76923	1	6	1	8.09714
625288331	PREDICTED: granulins [Cricetulus griseus]	4.29752	1	2	1	5.6788
354474411	PREDICTED: copper transport protein ATOX1 [Cricetulus griseus]	26.4706	1	2	1	5.23741
625244606	PREDICTED: transcriptional activator protein Pur-beta, partial [Cricetulus griseus]	6.42857	1	2	1	2.13877	0
354492121	PREDICTED: transcription factor BTF3 [Cricetulus griseus]	14.1975	1	5	1	2.33592	41.01
625260393	PREDICTED: UPF0568 protein C14orf166 homolog isoform X2 [Cricetulus griseus]	3.96341	1	3	1	4.06673	33.43
354500682	PREDICTED: cytochrome b5 [Cricetulus griseus]	15.6716	1	2	1	2.66954	0
625236219	PREDICTED: proteasome subunit beta type-5 [Cricetulus griseus]	4.94297	1	4	1	5.25634	46.41
625216300	PREDICTED: dehydrodolichyl diphosphate synthase isoform X1 [Cricetulus griseus]	4.41176	1	7	1	8.47955	30.65
625271666	PREDICTED: far upstream element-binding protein 2 isoform X2 [Cricetulus griseus]	1.89229	1	3	1	5.02074	0
625186716	PREDICTED: calcyclin-binding protein isoform X1 [Cricetulus griseus]	3.44828	1	2	1	2.88569	29.94
354504123	PREDICTED: protein arginine N-methyltransferase 1 isoform X1 [Cricetulus griseus]	4.04313	1	5	1	11.8718
625262110	PREDICTED: phenylalanine--tRNA ligase alpha subunit isoform X3 [Cricetulus griseus]	2.14844	1	8	1	9.42918	34.6866
625245231	PREDICTED: COP9 signalosome complex subunit 2 isoform X1 [Cricetulus griseus]	5.55556	1	6	1	2.16167
625216039	PREDICTED: LOW QUALITY PROTEIN: zinc finger protein 883-like [Cricetulus griseus]	1.65017	1	3	1		58.4374
354495899	PREDICTED: heterochromatin protein 1-binding protein 3 isoform X1 [Cricetulus griseus]	2.6738	1	2	1	1.90148	14.69
625208381	PREDICTED: serine/arginine-rich splicing factor 7 isoform X1 [Cricetulus griseus]	8.93617	1	5	1	2.08653	0
354499475	PREDICTED: spectrin alpha chain, non-erythrocytic 1 isoform X1 [Cricetulus griseus]	0.403714	1	6	1	5.31327	22.12
625225126	PREDICTED: serine/threonine-protein phosphatase 2A 55 kDa regulatory subunit B delta isoform isoform X1 [Cricetulus griseus]	2.9106	1	6	1	2.06952	0
354487221	PREDICTED: V-type proton ATPase subunit E 1 [Cricetulus griseus]	8.84956	1	2	1	2.46358	27.84
625268075	PREDICTED: semaphorin-6A isoform X2 [Cricetulus griseus]	3.10378	1	3	1	9.03531
625234139	PREDICTED: neutral alpha-glucosidase AB isoform X1 [Cricetulus griseus]	1.5528	1	4	1	2.33173	0
625207024	PREDICTED: protein canopy homolog 3 isoform X1 [Cricetulus griseus]	5.21739	1	1	1	2.71579
625252779	PREDICTED: caprin-1 isoform X2 [Cricetulus griseus]	1.54242	1	6	1	2.18936	0
625223707	PREDICTED: transcription factor p65 [Cricetulus griseus]	2.56881	1	5	1	8.7717
625215679	PREDICTED: annexin A7 isoform X1 [Cricetulus griseus]	3.45572	1	2	1	0
625210510	PREDICTED: stathmin-2 isoform X1 [Cricetulus griseus]	3.59712	1	6	1	6.02495	23.4
625218690	PREDICTED: glycogen phosphorylase, muscle form [Cricetulus griseus]	1.35593	1	6	1	6.33914	38.39
625188630	PREDICTED: GMP synthase [glutamine-hydrolyzing] isoform X1 [Cricetulus griseus]	2.59209	1	2	1	2.86051	0
625193133	PREDICTED: E3 ubiquitin-protein ligase HUWE1 isoform X1 [Cricetulus griseus]	0.753941	1	2	1	0	0
625186544	PREDICTED: phosphoglucomutase-1 isoform X1 [Cricetulus griseus]	4.4484	1	4	1	2.19402	18.39
625249792	PREDICTED: perilipin-3 isoform X2 [Cricetulus griseus]	4.4484	1	1	1	0
625265794	PREDICTED: 60S ribosomal protein L35a [Cricetulus griseus]	9.09091	1	2	1	1.70366	42.75
625182376	PREDICTED: notchless protein homolog 1 isoform X1 [Cricetulus griseus]	2.87474	1	9	1	5.59089	30.37
625187889	PREDICTED: core histone macro-H2A.1 isoform X1 [Cricetulus griseus]	5.31915	1	8	1	9.40417	0
625257639	PREDICTED: ADP-ribosylarginine hydrolase [Cricetulus griseus]	3.59116	1	6	1	6.09237	20.98
625181398	PREDICTED: probable ubiquitin carboxyl-terminal hydrolase FAF-X isoform X1 [Cricetulus griseus]	0.820954	1	3	1	2.49898	0
354469750	PREDICTED: diamine acetyltransferase 2 isoform X1 [Cricetulus griseus]	4.14201	1	4	1	3.76454	0
625260105	PREDICTED: replication protein A 70 kDa DNA-binding subunit isoform X3 [Cricetulus griseus]	4.36187	1	6	1	4.61551	0
625227073	PREDICTED: 40S ribosomal protein S30 isoform X1 [Cricetulus griseus]	7.5188	1	11	1	10.2848	70.23
625276516	PREDICTED: prefoldin subunit 1 isoform X1 [Cricetulus griseus]	8.19672	1	2	1	1.9272	0
625218725	PREDICTED: 26S protease regulatory subunit 10B [Cricetulus griseus]	3.72208	1	5	1	3.80968	0
625245083	PREDICTED: vesicular glutamate transporter 3 [Cricetulus griseus]	5.10204	1	16	1	24.9638
625238070	PREDICTED: coatomer subunit zeta-1 isoform X2 [Cricetulus griseus]	7.9096	1	3	1	1.94365
354476157	PREDICTED: interferon-activable protein 203-like [Cricetulus griseus]	3.77778	1	3	1	0	0
625198863	PREDICTED: calponin-2 isoform X1 [Cricetulus griseus]	4.01891	1	2	1	1.7979	0
625217952	PREDICTED: methylosome subunit pICln isoform X1 [Cricetulus griseus]	5.22088	1	3	1	0	0
625237883	PREDICTED: uncharacterized protein KIAA1210 homolog isoform X2 [Cricetulus griseus]	1.21951	1	80	1		0
354494802	PREDICTED: ribonucleoside-diphosphate reductase subunit M2 isoform X1 [Cricetulus griseus]	2.5641	1	2	1	1.94097	0
625232896	PREDICTED: echinoderm microtubule-associated protein-like 2 isoform X2 [Cricetulus griseus]	1.57729	1	2	1	1.76008	0
354475155	PREDICTED: eukaryotic translation initiation factor 3 subunit G [Cricetulus griseus]	4.0625	1	2	1	0	17.36
625276677	PREDICTED: uncharacterized protein LOC100768371 isoform X2 [Cricetulus griseus]	0.498008	1	2	1	2.43449	18.42
625283316	PREDICTED: LDLR chaperone MESD [Cricetulus griseus]	4.42478	1	2	1	2.53233	41.76
625273108	PREDICTED: dynamin-3 isoform X2 [Cricetulus griseus]	1.27462	1	6	1	9.14392
625248668	PREDICTED: carbohydrate sulfotransferase 11 isoform X1 [Cricetulus griseus]	2.27273	1	5	1	7.8849	0
625290931	PREDICTED: 14 kDa phosphohistidine phosphatase [Cricetulus griseus]	10.4839	1	2	1	2.23189	0
354472823	PREDICTED: programmed cell death 6-interacting protein isoform X1 [Cricetulus griseus]	1.26874	1	2	1	2.32812	17.56
625287008	PREDICTED: nuclear receptor coactivator 2 isoform X2 [Cricetulus griseus]	1.50171	1	1	1	0
625246294	PREDICTED: mitogen-activated protein kinase 3 isoform X2, partial [Cricetulus griseus]	6.53951	1	1	1	0
354503887	PREDICTED: ADP-ribose pyrophosphatase, mitochondrial isoform X1 [Cricetulus griseus]	2.85714	1	1	1	0
625258124	PREDICTED: casein kinase II subunit alpha [Cricetulus griseus]	2.8133	1	4	1	3.99778	31.75
625274834	PREDICTED: eukaryotic translation initiation factor 4E isoform X1 [Cricetulus griseus]	6.33484	1	2	1	2.49492	0
354497863	PREDICTED: RNA-binding protein FUS isoform X1 [Cricetulus griseus]	3.09478	1	2	1	2.42897	0
625262294	PREDICTED: LOW QUALITY PROTEIN: zinc finger protein 567-like [Cricetulus griseus]	4.82529	1	2	1	0
625254252	PREDICTED: ras-related protein Rab-5C [Cricetulus griseus]	4.62963	1	5	1	3.56785	0
354492073	PREDICTED: zinc finger and BTB domain-containing protein 18 isoform X1 [Cricetulus griseus]	1.50659	1	2	1	0	0
625188865	PREDICTED: cyclin-dependent kinase-like 3 isoform X1 [Cricetulus griseus]	3.39559	1	5	1	6.66688
625191987	PREDICTED: histone-arginine methyltransferase CARM1 isoform X1 [Cricetulus griseus]	2.73973	1	1	1	2.24745
625262506	PREDICTED: dedicator of cytokinesis protein 7 isoform X2 [Cricetulus griseus]	0.890764	1	2	1	2.15395	0
625193225	PREDICTED: nicastrin [Cricetulus griseus]	3.24401	1	2	1	5.58752
354467275	PREDICTED: condensin complex subunit 1 isoform X1 [Cricetulus griseus]	1.29403	1	6	1	3.74805	0
625236262	PREDICTED: importin-4 isoform X2 [Cricetulus griseus]	1.50177	1	2	1	0	0
354499894	PREDICTED: ankyrin repeat domain-containing protein 17 isoform X1 [Cricetulus griseus]	0.602894	1	1	1	3.65407
354493412	PREDICTED: cullin-5 isoform X1 [Cricetulus griseus]	2.7027	1	2	1	0
625283112	PREDICTED: lysosomal acid lipase/cholesteryl ester hydrolase [Cricetulus griseus]	4.53401	1	3	1	2.38674	0
625288432	PREDICTED: formin-like protein 1 isoform X2 [Cricetulus griseus]	1.59204	1	1	1	2.00909
625192777	PREDICTED: glia maturation factor beta isoform X1 [Cricetulus griseus]	6.29371	1	5	1	3.68405	0
625221723	PREDICTED: paired box protein Pax-9 isoform X1 [Cricetulus griseus]	3.3101	1	1	1	0
625272110	PREDICTED: heterogeneous nuclear ribonucleoprotein M isoform X6 [Cricetulus griseus]	1.50685	1	3	1	0	16.74

## Sheet: MIR378 Day4 CYTO
Accession	Description	Coverage	# Peptides	# PSMs	# Unique Peptides	Score Sequest HT	Score Mascot
625267589	PREDICTED: alpha-actinin-4 isoform X2 [Cricetulus griseus]	64.6727	42	780	29	1257.17	6937.17
350539823	heat shock cognate 71 kDa protein [Cricetulus griseus]	59.2879	33	1529	31	2651.35	16126.5
625248621	PREDICTED: heat shock protein HSP 90-beta [Cricetulus griseus]	53.7293	39	1494	37	2394.96	14695.9
625190067	PREDICTED: pyruvate kinase PKM isoform X2 [Cricetulus griseus]	54.5858	33	1296	33	2277.45	15514
346227155	elongation factor 2 [Cricetulus griseus]	59.324	38	920	37	1703.23	7792.85
625238783	PREDICTED: transketolase isoform X2 [Cricetulus griseus]	66.2921	27	810	27	1375.78	7815.98
625292889	PREDICTED: clathrin heavy chain 1 isoform X2 [Cricetulus griseus]	33.6504	35	434	35	747.275	4081.05
625188301	PREDICTED: alpha-actinin-1 isoform X1 [Cricetulus griseus]	54.2035	36	556	23	880.569	4601.5
346644718	tubulin beta-5 chain [Cricetulus griseus]	71.6216	26	1093	7	2075.31	11112.9
347360906	actin, cytoplasmic 1 [Cricetulus griseus]	71.7333	23	1698	12	3406.43	13711.5
354469077	PREDICTED: fatty acid synthase [Cricetulus griseus]	24.4507	35	426	35	661.281	3270.34
625280088	PREDICTED: alpha-enolase isoform X3 [Cricetulus griseus]	75.576	25	1300	25	2395.52	14486.3
346644707	tubulin beta-4B chain [Cricetulus griseus]	65.5405	24	861	4	1617.41	7548.14
354500398	PREDICTED: ubiquitin-like modifier-activating enzyme 1 isoform X1 [Cricetulus griseus]	42.2495	29	406	29	649.995	4179.53
350537945	peroxiredoxin-1 [Cricetulus griseus]	79.397	20	1197	20	2639.58	7151.38
625215235	PREDICTED: L-lactate dehydrogenase A chain isoform X2 [Cricetulus griseus]	65.928	21	649	21	955.369	5617.96
345842430	tubulin alpha-1B chain [Cricetulus griseus]	66.7406	22	925	2	1547.59	7354.4
354496071	PREDICTED: fructose-bisphosphate aldolase A isoform X2 [Cricetulus griseus]	74.4505	20	439	20	794.934	4983.06
349501082	glyceraldehyde-3-phosphate dehydrogenase [Cricetulus griseus]	73.5736	18	1060	18	1834.83	10398.5
346227230	tubulin alpha-1A chain [Cricetulus griseus]	66.7406	22	880	2	1455.5	6725.24
346986359	elongation factor 1-alpha 1 [Cricetulus griseus]	59.5238	18	1000	18	2296.6	4329.9
625225201	PREDICTED: annexin A2 isoform X1 [Cricetulus griseus]	63.4218	19	428	19	713.781	3783.08
354482483	PREDICTED: vimentin [Cricetulus griseus]	58.3691	26	488	25	716.701	5332.3
350540646	phosphoglycerate kinase 1 [Cricetulus griseus]	64.7482	18	550	18	957.905	5857.25
625283069	PREDICTED: triosephosphate isomerase isoform X2 [Cricetulus griseus]	74.9153	17	467	17	813.452	5453.05
625265602	PREDICTED: nucleolin isoform X3 [Cricetulus griseus]	32.7611	21	453	21	720.866	5425.59
354505868	PREDICTED: glutathione S-transferase Y1 [Cricetulus griseus]	73.3945	19	502	12	820.587	3918.78
350537423	78 kDa glucose-regulated protein precursor [Cricetulus griseus]	37.156	19	370	17	564.466	4407.38
350537543	glutathione S-transferase P 1 [Cricetulus griseus]	62.8571	13	858	13	1467.84	9274.13
625267388	PREDICTED: eukaryotic initiation factor 4A-I [Cricetulus griseus]	52.4631	17	312	17	470.885	4538.27
625258042	PREDICTED: annexin A1 [Cricetulus griseus]	63.2948	16	319	16	554.858	3807.38
625260069	PREDICTED: 14-3-3 protein epsilon isoform X2 [Cricetulus griseus]	72.549	22	509	20	770.755	3355.39
350539836	T-complex protein 1 subunit alpha [Cricetulus griseus]	46.9424	20	244	20	351.136	2238.42
625235429	PREDICTED: cofilin-1 [Cricetulus griseus]	67.4699	13	437	13	1020.63	2968.91
625199450	PREDICTED: ATP-dependent RNA helicase A isoform X1 [Cricetulus griseus]	21.7557	22	232	22	304.192	1381.42
354480649	PREDICTED: exportin-2 [Cricetulus griseus]	32.3378	21	271	21	448.872	1421.6
354504493	PREDICTED: 6-phosphogluconate dehydrogenase, decarboxylating isoform X1 [Cricetulus griseus]	57.971	20	370	20	654.034	3708.15
625189086	PREDICTED: heterogeneous nuclear ribonucleoproteins A2/B1 isoform X1 [Cricetulus griseus]	43.6693	16	333	14	426.302	2871.09
625282467	PREDICTED: hydroxymethylglutaryl-CoA synthase, cytoplasmic [Cricetulus griseus]	54.0385	18	308	18	600.564	2798.47
625234125	PREDICTED: elongation factor 1-gamma [Cricetulus griseus]	61.5561	17	419	17	618.674	2914.51
625213910	PREDICTED: neuroblast differentiation-associated protein AHNAK isoform X2 [Cricetulus griseus]	17.8252	21	356	21	331.559	1696.43
625188420	PREDICTED: heterogeneous nuclear ribonucleoprotein A3 isoform X1 [Cricetulus griseus]	34.8285	13	266	11	465.212	3180.07
625225560	PREDICTED: heterogeneous nuclear ribonucleoprotein A1 isoform X1 [Cricetulus griseus]	40.7507	12	253	10	327.972	1973.38
625287094	PREDICTED: T-complex protein 1 subunit gamma [Cricetulus griseus]	49.3578	22	198	22	346.504	1009.06
625283674	PREDICTED: 14-3-3 protein theta [Cricetulus griseus]	56.3265	18	340	13	573.824	2699.61
625254280	PREDICTED: guanine nucleotide-binding protein subunit beta-2-like 1 isoform X2 [Cricetulus griseus]	67.5079	16	282	16	592.952	1885.1
625258771	PREDICTED: importin-5 isoform X2 [Cricetulus griseus]	28.5324	18	144	18	232.323	426.102
625224533	PREDICTED: nuclease-sensitive element-binding protein 1, partial [Cricetulus griseus]	54.4828	10	232	6	455.818	3890.65
625203562	PREDICTED: 14-3-3 protein beta/alpha [Cricetulus griseus]	58.4	15	283	10	505.721	2762.78
625215065	PREDICTED: bifunctional purine biosynthesis protein PURH isoform X1 [Cricetulus griseus]	51.0135	18	185	18	300.278	1060.45
625223520	PREDICTED: serpin H1 isoform X1 [Cricetulus griseus]	43.4053	12	294	12	351.414	2031.35
625190571	PREDICTED: tropomyosin alpha-4 chain [Cricetulus griseus]	34.6386	14	322	9	507.233	2201.74
354506476	PREDICTED: glutathione S-transferase Mu 7 [Cricetulus griseus]	50	12	312	3	517.088	2955.62
625184278	PREDICTED: WD repeat-containing protein 1 isoform X1 [Cricetulus griseus]	42.4092	16	215	16	233.391	987.892
625221748	PREDICTED: heterogeneous nuclear ribonucleoprotein K isoform X1 [Cricetulus griseus]	43.9655	13	307	13	537.538	2875.87
625192997	PREDICTED: heterogeneous nuclear ribonucleoprotein U, partial [Cricetulus griseus]	39.1304	17	244	17	344.672	1732.61
354486538	PREDICTED: D-3-phosphoglycerate dehydrogenase [Cricetulus griseus]	37.1482	14	208	14	445.263	1971.05
350539641	stress-induced-phosphoprotein 1 [Cricetulus griseus]	41.2523	18	184	18	249.697	1246.32
625203986	PREDICTED: peptidyl-prolyl cis-trans isomerase A [Cricetulus griseus]	71.3415	12	577	4	907.732	4702.29
354506474	PREDICTED: glutathione S-transferase Mu 3 isoform X1 [Cricetulus griseus]	55.5066	12	263	11	511.247	2115.79
625248494	PREDICTED: importin subunit beta-1 [Cricetulus griseus]	21.4612	12	167	12	298.505	969.476
625240103	PREDICTED: T-complex protein 1 subunit epsilon [Cricetulus griseus]	39.5564	15	164	14	263.027	1642.88
625182597	PREDICTED: phosphatidylethanolamine-binding protein 1 isoform X1 [Cricetulus griseus]	80.2139	9	293	9	524.432	3658.4
625216756	PREDICTED: S-formylglutathione hydrolase isoform X1 [Cricetulus griseus]	49.6454	9	206	9	351.51	1242.11
625240830	PREDICTED: nucleoside diphosphate kinase B [Cricetulus griseus]	75	9	399	7	663.598	3497.27
354465044	PREDICTED: rab GDP dissociation inhibitor beta [Cricetulus griseus]	39.7753	13	128	13	217.123	1105.31
354465900	PREDICTED: ATP-dependent RNA helicase DDX3X isoform X1 [Cricetulus griseus]	33.9879	16	118	15	164.677	510.953
625255816	PREDICTED: T-complex protein 1 subunit theta isoform X3 [Cricetulus griseus]	42.0523	17	215	17	275.921	2486.79
625186959	PREDICTED: phosphoglycerate mutase 1 isoform X1 [Cricetulus griseus]	58.2677	11	291	11	391.28	1621.43
625261992	PREDICTED: 14-3-3 protein gamma isoform X2 [Cricetulus griseus]	61.991	11	197	7	309.238	1147.3
625260143	PREDICTED: polyadenylate-binding protein 1 [Cricetulus griseus]	25.9434	12	190	12	329.726	1746.09
350537691	aldose reductase-related protein 2 [Cricetulus griseus]	61.0759	13	141	12	289.387	827.671
625212557	PREDICTED: T-complex protein 1 subunit eta isoform X1 [Cricetulus griseus]	38.0762	13	184	13	271.217	1428.15
625204719	PREDICTED: adenylyl cyclase-associated protein 1 [Cricetulus griseus]	44.7257	14	166	14	310.989	1409
354489619	PREDICTED: isocitrate dehydrogenase [NADP] cytoplasmic [Cricetulus griseus]	40.5797	13	165	13	198.04	1358.51
354469648	PREDICTED: eukaryotic translation initiation factor 5A-1 [Cricetulus griseus]	46.1039	9	179	9	360.72	915.472
354478932	PREDICTED: tropomyosin alpha-3 chain isoform X3 [Cricetulus griseus]	49.1935	12	264	7	385.696	2176.67
625289169	PREDICTED: 60S ribosomal protein L6 isoform X1 [Cricetulus griseus]	37.5839	12	209	12	298.869	1473.63
625184696	PREDICTED: actin, alpha skeletal muscle [Cricetulus griseus]	30.4569	12	740	1	1092.8	6323.42
379056390	thioredoxin reductase 1, cytoplasmic [Cricetulus griseus]	42.8858	13	237	13	412.66	1380.37
354481833	PREDICTED: acetyl-CoA acetyltransferase, cytosolic isoform X1 [Cricetulus griseus]	50.1259	10	135	10	233.966	1097.16
346421364	calreticulin precursor [Cricetulus griseus]	47.0024	12	250	12	482.211	637.738
625290509	PREDICTED: T-complex protein 1 subunit beta isoform X2 [Cricetulus griseus]	26.5141	12	133	12	173.567	1471.41
625204479	PREDICTED: transitional endoplasmic reticulum ATPase isoform X1 [Cricetulus griseus]	29.5285	15	155	15	238.643	642.895
354482082	PREDICTED: aldose reductase isoform X1 [Cricetulus griseus]	54.4304	14	238	12	347.661	1016.25
354502777	PREDICTED: ras GTPase-activating-like protein IQGAP1 isoform X1 [Cricetulus griseus]	15.1479	14	139	14	173.281	996.941
354494770	PREDICTED: 60S ribosomal protein L3 [Cricetulus griseus]	34.4913	12	144	12	195.541	632.3
625227859	PREDICTED: glutathione S-transferase Mu 6 [Cricetulus griseus]	46.5909	11	252	9	449.848	1665.88
625205201	PREDICTED: flavin reductase (NADPH) isoform X1 [Cricetulus griseus]	68.932	11	335	11	440.324	2085.02
350538125	protein disulfide-isomerase A3 precursor [Cricetulus griseus]	38.2178	15	147	15	177.171	889.214
350539629	40S ribosomal protein S4 [Cricetulus griseus]	53.6122	14	164	14	254.906	721.08
625221035	PREDICTED: 60S ribosomal protein L7a isoform X1 [Cricetulus griseus]	34.9624	10	213	10	369.775	1729.07
354487474	PREDICTED: endoplasmin [Cricetulus griseus]	22.5405	15	204	13	291.13	2313.03
625252504	PREDICTED: T-complex protein 1 subunit zeta [Cricetulus griseus]	33.145	12	163	12	244.606	1129.43
625278096	PREDICTED: high mobility group protein B1 isoform X2 [Cricetulus griseus]	46.9767	9	163	9	352.685	865.931
354478443	PREDICTED: nucleoside diphosphate kinase A [Cricetulus griseus]	80.2632	11	243	9	314.217	1435.86
625267975	PREDICTED: macrophage-capping protein [Cricetulus griseus]	59.3123	12	187	12	279.671	1985.49
354484391	PREDICTED: 14-3-3 protein zeta/delta [Cricetulus griseus]	57.1429	12	306	9	453.352	2702.38
354480001	PREDICTED: T-complex protein 1 subunit delta [Cricetulus griseus]	25.4174	11	126	10	208.833	1201.88
354476131	PREDICTED: transgelin-2 [Cricetulus griseus]	60.3015	9	197	9	460.769	1969.75
625280950	PREDICTED: malate dehydrogenase, cytoplasmic [Cricetulus griseus]	46.4072	11	253	11	389.963	1749.3
625242724	PREDICTED: LOW QUALITY PROTEIN: farnesyl pyrophosphate synthase isoform X2 [Cricetulus griseus]	35.396	9	233	9	344.449	1663.52
625259765	PREDICTED: LOW QUALITY PROTEIN: 40S ribosomal protein S3 isoform X2 [Cricetulus griseus]	63.0252	13	225	1	356.506	1712.47
625206001	PREDICTED: histone H3.1-like [Cricetulus griseus]	29.0909	10	389	9	495.208	3823.58
625212738	PREDICTED: moesin isoform X1 [Cricetulus griseus]	24.0901	12	121	6	168.122	1122.01
625252483	PREDICTED: GTP-binding nuclear protein Ran isoform X2 [Cricetulus griseus]	39.8148	9	217	9	329.937	1250.82
625291442	PREDICTED: 26S proteasome non-ATPase regulatory subunit 2 isoform X2 [Cricetulus griseus]	18.2819	10	99	10	154.781	960.948
625243080	PREDICTED: UDP-glucose 6-dehydrogenase isoform X3 [Cricetulus griseus]	40.691	13	113	13	185.477	794.698
625286340	PREDICTED: annexin A5 [Cricetulus griseus]	45.1713	12	192	12	259.372	1809.77
354484084	PREDICTED: 40S ribosomal protein S3a [Cricetulus griseus]	33.3333	9	125	9	222.714	570.328
625223526	PREDICTED: 40S ribosomal protein S3 isoform X1 [Cricetulus griseus]	60.0823	13	214	1	320.652	1712.47
625242500	PREDICTED: heterogeneous nuclear ribonucleoprotein F [Cricetulus griseus]	26.988	6	122	4	194.995	1057.99
354502560	PREDICTED: protein DJ-1 [Cricetulus griseus]	62.4339	8	122	8	274.276	446.97
625271377	PREDICTED: peptidyl-prolyl cis-trans isomerase FKBP4 isoform X2 [Cricetulus griseus]	27.9167	9	105	9	270.368	716.008
625285542	PREDICTED: alanine--tRNA ligase, cytoplasmic [Cricetulus griseus]	23.0372	13	73	13	112.887	175.126
354470166	PREDICTED: 40S ribosomal protein S8 [Cricetulus griseus]	58.1731	11	243	11	392.955	1652.12
625266307	PREDICTED: proteasome subunit alpha type-5 [Cricetulus griseus]	43.5685	7	134	7	214.403	1425.05
625180605	PREDICTED: E3 ubiquitin-protein ligase NEDD4 isoform X1 [Cricetulus griseus]	20.339	11	100	11	130.936	703.01
625237309	PREDICTED: adenosylhomocysteinase [Cricetulus griseus]	33.7963	9	74	9	136.938	667.345
625265838	PREDICTED: SH3 domain-binding glutamic acid-rich-like protein [Cricetulus griseus]	84.2105	7	237	7	354.991	2622.71
625246730	PREDICTED: C-1-tetrahydrofolate synthase, cytoplasmic [Cricetulus griseus]	17.094	11	54	11	101.466	267.981
354476838	PREDICTED: 6-phosphofructokinase, liver type isoform X1 [Cricetulus griseus]	21.9231	11	73	11	112.402	370.748
625192391	PREDICTED: inorganic pyrophosphatase [Cricetulus griseus]	43.2526	8	138	8	211.373	1041.33
354497025	PREDICTED: prostaglandin reductase 1 isoform X1 [Cricetulus griseus]	37.9939	9	144	9	245.106	1038.15
625220730	PREDICTED: LOW QUALITY PROTEIN: calmodulin [Cricetulus griseus]	71.8121	8	257	8	382.388	3134.24
354486067	PREDICTED: 60S ribosomal protein L5 [Cricetulus griseus]	36.7003	10	136	10	203.932	1007.71
625279636	PREDICTED: ATP-citrate synthase isoform X3 [Cricetulus griseus]	13.2607	11	87	11	119.597	425.807
625205550	PREDICTED: heterogeneous nuclear ribonucleoprotein H [Cricetulus griseus]	20.49	6	82	4	147.766	861.862
625198685	PREDICTED: polypyrimidine tract-binding protein 1 isoform X1 [Cricetulus griseus]	27.768	10	124	10	191.044	893.367
354488159	PREDICTED: proliferation-associated protein 2G4 [Cricetulus griseus]	25.6345	8	121	8	165.099	817.022
625222202	PREDICTED: nucleophosmin isoform X2 [Cricetulus griseus]	35.3147	8	122	8	177.473	1135.39
625288123	PREDICTED: LOW QUALITY PROTEIN: 60S ribosomal protein L7 isoform X2 [Cricetulus griseus]	39.1129	9	137	9	223.868	885.23
354469527	PREDICTED: cullin-associated NEDD8-dissociated protein 1 [Cricetulus griseus]	15.5887	9	92	9	136.61	693.264
625243691	PREDICTED: proteasome subunit alpha type-7 [Cricetulus griseus]	44.3548	8	134	8	157.903	1250.43
350539813	glucose-6-phosphate isomerase [Cricetulus griseus]	31.1828	11	126	11	165.511	1143.58
625269063	PREDICTED: F-actin-capping protein subunit beta isoform X10 [Cricetulus griseus]	32.7044	8	91	8	172.841	1085.57
354470110	PREDICTED: alcohol dehydrogenase [NADP(+)] isoform X1 [Cricetulus griseus]	44.4444	8	133	7	166.872	795.328
354491739	PREDICTED: poly(rC)-binding protein 1 [Cricetulus griseus]	41.8539	8	104	6	267.149	320.899
354502985	PREDICTED: glutathione S-transferase alpha-3 [Cricetulus griseus]	40.724	7	199	5	272.86	1168.65
625285936	PREDICTED: uncharacterized protein LOC103163334 [Cricetulus griseus]	11.2412	4	231	2	885.161	37.0481
625215345	PREDICTED: serine/threonine-protein phosphatase 2A 65 kDa regulatory subunit A alpha isoform isoform X1 [Cricetulus griseus]	26.6553	10	99	10	187.275	570.171
625225948	PREDICTED: prothymosin alpha isoform X1 [Cricetulus griseus]	18.9781	6	124	6	253.848	2737.94
625237137	PREDICTED: 60S acidic ribosomal protein P2 isoform X1 [Cricetulus griseus]	77.3913	6	187	6	237.693	1711.33
625236131	PREDICTED: proteasome activator complex subunit 2 [Cricetulus griseus]	34.728	6	125	6	159.073	823.972
350538257	peroxiredoxin-2 [Cricetulus griseus]	43.4343	7	102	7	118.663	789.922
354496408	PREDICTED: galectin-1 [Cricetulus griseus]	61.4815	8	189	8	392.463	1427.7
625193837	PREDICTED: LOW QUALITY PROTEIN: 60S ribosomal protein L4 isoform X1 [Cricetulus griseus]	28.8416	11	111	11	184.231	281.65
354485048	PREDICTED: polymerase I and transcript release factor [Cricetulus griseus]	29.9233	8	115	8	168.253	1764.08
345842370	40S ribosomal protein SA [Cricetulus griseus]	47.7966	8	135	8	270.982	1322.45
350538479	tubulin beta-6 chain [Cricetulus griseus]	19.6868	9	272	2	356.913	2163.93
625272443	PREDICTED: nucleosome assembly protein 1-like 1 [Cricetulus griseus]	37.8517	8	88	7	116.811	538.543
354475571	PREDICTED: NSFL1 cofactor p47 isoform X1 [Cricetulus griseus]	38.4409	10	81	10	101.583	900.246
625212060	PREDICTED: annexin A4 [Cricetulus griseus]	30.094	8	63	8	101.345	628.871
625218545	PREDICTED: plasminogen activator inhibitor 1 RNA-binding protein isoform X1 [Cricetulus griseus]	25.9352	8	92	8	141.766	568.291
625253939	PREDICTED: LOW QUALITY PROTEIN: peptidyl-prolyl cis-trans isomerase A-like [Cricetulus griseus]	51.2195	9	295	1	353.661	2370.36
625267812	PREDICTED: LOW QUALITY PROTEIN: nuclear migration protein nudC isoform X2, partial [Cricetulus griseus]	25.8258	7	72	7	101.24	517.972
625218325	PREDICTED: Y-box-binding protein 3, partial [Cricetulus griseus]	20.2703	5	89	1	131.564	896.196
625233493	PREDICTED: 26S proteasome non-ATPase regulatory subunit 13 isoform X3 [Cricetulus griseus]	24.734	7	71	7	86.3261	522.94
625186682	PREDICTED: peroxiredoxin-6 isoform X1 [Cricetulus griseus]	49.5536	7	71	7	83.7767	756.292
625222011	PREDICTED: inosine-5'-monophosphate dehydrogenase 2 isoform X1 [Cricetulus griseus]	25.0929	10	66	10	110.12	527.191
625261272	PREDICTED: LOW QUALITY PROTEIN: 60S ribosomal protein L12 isoform X2 [Cricetulus griseus]	39.1304	6	130	6	260.241	1083.83
354472059	PREDICTED: 60S ribosomal protein L15 isoform X1 [Cricetulus griseus]	39.7059	7	126	7	180.598	1244.48
625196049	PREDICTED: 40S ribosomal protein S2 isoform X1 [Cricetulus griseus]	37.884	10	173	10	239.153	544.6
625255894	PREDICTED: superoxide dismutase [Cu-Zn] [Cricetulus griseus]	62.3377	4	189	4	262.113	1644.02
625284821	PREDICTED: rho GDP-dissociation inhibitor 1 isoform X1 [Cricetulus griseus]	39.8305	7	135	7	211.558	1253.93
625265228	PREDICTED: acidic leucine-rich nuclear phosphoprotein 32 family member E isoform X2 [Cricetulus griseus]	24.8	5	83	5	205.144	1047.62
354507332	PREDICTED: 60S ribosomal protein L8 [Cricetulus griseus]	38.5214	7	92	7	98.3773	927.588
625202398	PREDICTED: 14-3-3 protein eta [Cricetulus griseus]	43.75	7	121	5	148.674	891.852
625219233	PREDICTED: heterogeneous nuclear ribonucleoprotein D0, partial [Cricetulus griseus]	32.4232	8	103	7	190.655	1055.57
625247078	PREDICTED: uncharacterized protein LOC100755894 isoform X7 [Cricetulus griseus]	14.374	7	160	2	243.32	2044.26
354497186	PREDICTED: cytosolic non-specific dipeptidase [Cricetulus griseus]	31.3684	9	72	9	81.5949	557.51
354497863	PREDICTED: RNA-binding protein FUS isoform X1 [Cricetulus griseus]	16.0542	5	50	5	93.5052	408.967
625182672	PREDICTED: lupus La protein isoform X1 [Cricetulus griseus]	30.2211	11	75	11	103.086	373.898
354482847	PREDICTED: cellular nucleic acid-binding protein isoform X3 [Cricetulus griseus]	38.9831	5	60	5	173.516
625234436	PREDICTED: acyl-CoA-binding protein [Cricetulus griseus]	63.2184	6	196	6	212.485	1692.76
625218957	PREDICTED: 40S ribosomal protein S18 isoform X1 [Cricetulus griseus]	55.2632	11	159	11	191.033	1083.27
625195560	PREDICTED: protein disulfide-isomerase A6 [Cricetulus griseus]	21.7978	6	107	6	161.416	1111.65
354495736	PREDICTED: serine/threonine-protein phosphatase PP1-alpha catalytic subunit isoform X1 [Cricetulus griseus]	31.2121	7	68	7	113.539	406.84
350538007	proliferating cell nuclear antigen [Cricetulus griseus]	39.0805	9	90	9	170.231	720.066
354467008	PREDICTED: 60S acidic ribosomal protein P0 isoform X2 [Cricetulus griseus]	37.2671	8	122	8	218.147	579.62
625204380	PREDICTED: chloride intracellular channel protein 4 isoform X1 [Cricetulus griseus]	37.3585	7	75	7	117.732	356.243
354466428	PREDICTED: heterogeneous nuclear ribonucleoprotein Q isoform X5 [Cricetulus griseus]	15.8909	9	92	9	97.1365	552.128
625216342	PREDICTED: ribonuclease inhibitor isoform X1 [Cricetulus griseus]	26.3158	8	35	8	55.1013	122.063
406719592	transaldolase [Cricetulus griseus]	24.0356	7	83	7	129.47	510.114
354481732	PREDICTED: small nuclear ribonucleoprotein Sm D1 isoform X1 [Cricetulus griseus]	54.6218	4	109	4	178.051	992.712
625247334	PREDICTED: 40S ribosomal protein S15 isoform X3 [Cricetulus griseus]	64.1379	5	142	5	187.202	580.343
625275804	PREDICTED: glutathione S-transferase Mu 1 [Cricetulus griseus]	33.4862	7	169	3	248.147	1957.1
354481232	PREDICTED: radixin [Cricetulus griseus]	17.6672	9	96	3	129.128	917.16
354484771	PREDICTED: glycylpeptide N-tetradecanoyltransferase 1 [Cricetulus griseus]	21.4141	6	50	6	74.0354	413.157
625275403	PREDICTED: 60S ribosomal protein L30 isoform X2 [Cricetulus griseus]	24.8175	6	68	6	182.328	329.552
625280871	PREDICTED: proteasome subunit alpha type-6 isoform X2 [Cricetulus griseus]	35.7724	8	98	8	144.094	1159.79
625215711	PREDICTED: 40S ribosomal protein S5 isoform X1 [Cricetulus griseus]	55.3922	9	74	9	192.601	305.586
625272915	PREDICTED: 40S ribosomal protein S12 isoform X2 [Cricetulus griseus]	53.7879	6	79	6	183.221	49.6567
354484974	PREDICTED: 60S ribosomal protein L27 isoform X1 [Cricetulus griseus]	45.5882	6	135	6	123.72	649.34
625215126	PREDICTED: prosaposin isoform X1 [Cricetulus griseus]	13.4907	6	54	6	116.443	233.86
625237172	PREDICTED: cathepsin D [Cricetulus griseus]	34.0686	9	50	9	58.2122	318.111
625257038	PREDICTED: hsc70-interacting protein isoform X2 [Cricetulus griseus]	17.7898	5	51	5	106.092	578.305
625218055	PREDICTED: elongation factor 1-delta isoform X5 [Cricetulus griseus]	25.4777	6	115	1	171.457	1327.08
625221177	PREDICTED: protein SET isoform X1 [Cricetulus griseus]	24.024	5	140	5	267.165	1652.71
625284147	PREDICTED: legumain [Cricetulus griseus]	13.9269	3	36	3	96.2026	157.956
625180545	PREDICTED: bifunctional glutamate/proline--tRNA ligase isoform X1 [Cricetulus griseus]	8.09769	8	29	8	39.1527	175.5
625243490	PREDICTED: 60S ribosomal protein L17 [Cricetulus griseus]	42.3913	7	126	7	129.861	940.228
625267595	PREDICTED: LOW QUALITY PROTEIN: heterogeneous nuclear ribonucleoprotein L isoform X2 [Cricetulus griseus]	28.9673	8	59	8	102.95	460.683
625248471	PREDICTED: LIM and SH3 domain protein 1 isoform X2 [Cricetulus griseus]	27.3764	7	68	7	103.392	496.07
625193622	PREDICTED: transforming protein RhoA [Cricetulus griseus]	53.886	6	58	3	108.482	372.931
350538733	60S ribosomal protein L13 [Cricetulus griseus]	40.7583	8	117	8	156.633	796.184
625290100	PREDICTED: ubiquitin-40S ribosomal protein S27a [Cricetulus griseus]	50.641	6	189	6	289.631	1062.77
625255317	PREDICTED: elongation factor 1-beta [Cricetulus griseus]	40	5	75	5	153.042	922.064
350539727	chromobox protein homolog 3 [Cricetulus griseus]	52.459	6	37	6	90.0444	590.605
354491211	PREDICTED: heterogeneous nuclear ribonucleoproteins C1/C2 isoform X1 [Cricetulus griseus]	23.8854	6	77	6	97.2813	839.595
354471594	PREDICTED: cathepsin B [Cricetulus griseus]	23.8938	4	67	4	111.936	905.636
625215070	PREDICTED: histone-binding protein RBBP7 [Cricetulus griseus]	28.2353	6	39	6	68.4083	85.8936
354492781	PREDICTED: chloride intracellular channel protein 1 isoform X1 [Cricetulus griseus]	48.5477	8	81	8	132.863	770.734
625284829	PREDICTED: protein disulfide-isomerase, partial [Cricetulus griseus]	24.4813	6	60	6	89.944	229.664
625272609	PREDICTED: nascent polypeptide-associated complex subunit alpha [Cricetulus griseus]	32.5581	5	143	5	212.73	2550.84
354506625	PREDICTED: 60S ribosomal protein L9 [Cricetulus griseus]	53.125	7	53	7	89.5256	272.897
625188845	PREDICTED: heat shock 70 kDa protein 4, partial [Cricetulus griseus]	12.2156	7	49	6	78.493	256.363
625286785	PREDICTED: annexin A11 [Cricetulus griseus]	15.1093	6	48	6	103.996	285.518
625194740	PREDICTED: splicing factor, proline- and glutamine-rich isoform X1, partial [Cricetulus griseus]	19.6544	6	44	5	49.2841	192.6
552953713	40S ribosomal protein S7 [Cricetulus griseus]	49.4845	8	92	8	103.896	495.836
625274665	PREDICTED: probable ATP-dependent RNA helicase DDX5 [Cricetulus griseus]	12.6829	6	74	5	91.7303	413.351
354477453	PREDICTED: proteasome subunit beta type-2 [Cricetulus griseus]	37.8109	6	59	6	90.8827	651.411
625267240	PREDICTED: profilin-1 [Cricetulus griseus]	54.2857	7	120	7	180.875	904.055
354471172	PREDICTED: aspartate aminotransferase, cytoplasmic [Cricetulus griseus]	24.4552	7	44	7	45.4102	467.577
354470855	PREDICTED: actin-related protein 3 isoform X1 [Cricetulus griseus]	37.0813	7	66	7	101.068	108.643
625260720	PREDICTED: TAR DNA-binding protein 43 isoform X1 [Cricetulus griseus]	29.2271	8	57	8	59.9944	464.557
354493136	PREDICTED: 40S ribosomal protein S11 isoform X1 [Cricetulus griseus]	42.4051	6	82	6	143.792	298.931
625199809	PREDICTED: hypoxanthine-guanine phosphoribosyltransferase [Cricetulus griseus]	34.8624	5	30	5	73.2619	247.359
625207767	PREDICTED: 40S ribosomal protein S14 isoform X1 [Cricetulus griseus]	32.2581	6	71	6	117.282	506.36
625240007	PREDICTED: heterogeneous nuclear ribonucleoprotein A/B isoform X2 [Cricetulus griseus]	32.5581	6	105	5	160.256	959.693
625257178	PREDICTED: D-dopachrome decarboxylase [Cricetulus griseus]	35.5932	5	58	5	118.486	95.5389
625274316	PREDICTED: phosphoserine aminotransferase isoform X2 [Cricetulus griseus]	21.3514	6	76	6	97.7527	653.966
625233305	PREDICTED: ubiquitin carboxyl-terminal hydrolase 14 isoform X4 [Cricetulus griseus]	15.1751	5	42	5	57.659	449.658
625214219	PREDICTED: 40S ribosomal protein S19 isoform X1 [Cricetulus griseus]	39.3103	7	89	7	120.659	528.402
625214290	PREDICTED: caldesmon isoform X6 [Cricetulus griseus]	14.7114	5	46	5	79.1559	496.952
625262387	PREDICTED: proteasome subunit alpha type-2 [Cricetulus griseus]	38.4615	6	56	6	72.2966	415.555
625192764	PREDICTED: galectin-3 [Cricetulus griseus]	18.7739	4	100	4	94.164	464.732
625289956	PREDICTED: staphylococcal nuclease domain-containing protein 1 isoform X2 [Cricetulus griseus]	8.48214	5	26	5	35.929	340.169
354478978	PREDICTED: protein S100-A6 [Cricetulus griseus]	70.7865	7	248	7	329.216	1388.84
625198438	PREDICTED: ran-specific GTPase-activating protein [Cricetulus griseus]	29.4118	5	53	5	75.3784	226.498
354493494	PREDICTED: S-methyl-5'-thioadenosine phosphorylase [Cricetulus griseus]	22.9682	4	44	4	92.2925	336.82
625195329	PREDICTED: glutathione synthetase isoform X1 [Cricetulus griseus]	24.8945	7	61	7	61.8163	213.374
354497356	PREDICTED: ADP-ribosylation factor 3 [Cricetulus griseus]	40.884	5	63	3	97.1373	839.81
625209431	PREDICTED: thioredoxin isoform X1 [Cricetulus griseus]	57.1429	5	176	5	299.138	1270.56
625275433	PREDICTED: uncharacterized protein LOC100763771 isoform X2 [Cricetulus griseus]	8.54701	4	59	4	87.0647	398.67
354493216	PREDICTED: 26S proteasome non-ATPase regulatory subunit 7 [Cricetulus griseus]	22.5	4	45	4	71.4397	264.535
625213664	PREDICTED: 60S ribosomal protein L10a isoform X1 [Cricetulus griseus]	21.1982	4	56	4	132.822	267.682
625250820	PREDICTED: copine-1 isoform X3 [Cricetulus griseus]	5.02939	4	72	4	128.556	160.136
354490191	PREDICTED: poly(rC)-binding protein 2 isoform X3 [Cricetulus griseus]	23.7569	6	54	4	102.693	249.927
625207446	PREDICTED: myosin light polypeptide 6 isoform X1 [Cricetulus griseus]	47.3684	6	70	6	107.073	558.542
625253857	PREDICTED: 40S ribosomal protein S16 isoform X2 [Cricetulus griseus]	41.7808	6	115	6	150.248	1087.54
625218033	PREDICTED: glutathione S-transferase A4 [Cricetulus griseus]	31.0811	7	75	5	82.6647	413.871
354504123	PREDICTED: protein arginine N-methyltransferase 1 isoform X1 [Cricetulus griseus]	17.7898	5	44	5	80.4302	90.155
625191534	PREDICTED: LOW QUALITY PROTEIN: heterogeneous nuclear ribonucleoprotein A3-like isoform X1 [Cricetulus griseus]	14.6341	4	87	2	139.844	635.011
345842518	carbonyl reductase 1 [Cricetulus griseus]	28.1588	5	43	5	81.5749	325.457
625280141	PREDICTED: cytosolic acyl coenzyme A thioester hydrolase isoform X2 [Cricetulus griseus]	21.0526	6	58	6	70.4786	263.392
625215424	PREDICTED: 40S ribosomal protein S20 isoform X1 [Cricetulus griseus]	28.5714	4	68	4	88.7404	380.758
625222363	PREDICTED: 60S ribosomal protein L10 isoform X1 [Cricetulus griseus]	25.1656	7	67	7	87.2469	193.947
625211043	PREDICTED: ezrin isoform X1 [Cricetulus griseus]	10.0683	6	77	1	98.2843	823.797
625186195	PREDICTED: catalase isoform X1 [Cricetulus griseus]	12.2523	5	41	5	66.1379	534.709
625249942	PREDICTED: myotrophin [Cricetulus griseus]	56.4103	3	41	3	115.936	492.892
354486298	PREDICTED: proteasome subunit beta type-1 [Cricetulus griseus]	30.4167	5	53	5	80.6144	493.159
625236140	PREDICTED: LOW QUALITY PROTEIN: proteasome activator complex subunit 1 isoform X2 [Cricetulus griseus]	27.7108	7	49	7	47.1539	332.465
625192899	PREDICTED: acidic leucine-rich nuclear phosphoprotein 32 family member B, partial [Cricetulus griseus]	20.3846	4	80	2	135.254	697.397
354505010	PREDICTED: nucleosome assembly protein 1-like 4 isoform X1 [Cricetulus griseus]	18.3938	5	49	4	55.5568	224.993
354474813	PREDICTED: 60S ribosomal protein L23 [Cricetulus griseus]	43.5714	5	61	5	119.038	555.933
625224932	PREDICTED: multifunctional protein ADE2 isoform X1 [Cricetulus griseus]	18.8034	6	46	6	67.837	419.138
625207720	PREDICTED: 40S ribosomal protein S10 [Cricetulus griseus]	23.6364	4	41	4	65.8298	855.648
625290232	PREDICTED: 60S ribosomal protein L18 isoform X2 [Cricetulus griseus]	31.9149	5	129	5	190.232	1196.24
625226023	PREDICTED: eukaryotic translation initiation factor 4B isoform X1 [Cricetulus griseus]	15.4221	5	50	5	76.3011	430.037
625186025	PREDICTED: nuclear autoantigenic sperm protein isoform X1 [Cricetulus griseus]	13.2561	5	33	5	53.1681	239.45
625193320	PREDICTED: translationally-controlled tumor protein isoform X1 [Cricetulus griseus]	21.5116	4	90	4	112.181	661.079
354477958	PREDICTED: eukaryotic translation initiation factor 6 isoform X1 [Cricetulus griseus]	41.2245	5	33	5	71.8951	295.501
625248052	PREDICTED: myb-binding protein 1A isoform X2 [Cricetulus griseus]	7.49814	6	46	6	50.6046	193.357
625285198	PREDICTED: non-POU domain-containing octamer-binding protein isoform X2 [Cricetulus griseus]	16.3136	6	82	5	104.465	401.408
625285276	PREDICTED: 40S ribosomal protein S23 [Cricetulus griseus]	29.3706	5	50	5	67.8366	532.626
625249571	PREDICTED: annexin A6 isoform X2 [Cricetulus griseus]	14.8588	6	49	6	81.0184	120.602
625276429	PREDICTED: proteasome subunit alpha type-3 [Cricetulus griseus]	21.1765	5	50	5	69.8845	401.439
625291281	PREDICTED: drebrin [Cricetulus griseus]	7.81476	3	20	3	27.506	312.933
625214661	PREDICTED: 60S ribosomal protein L14 [Cricetulus griseus]	26.7606	5	82	5	123.433	1099.92
625285909	PREDICTED: histone H2A type 1-H-like isoform X1 [Cricetulus griseus]	17.8571	3	126	1	148.701	1094.24
625266152	PREDICTED: protein S100-A11 [Cricetulus griseus]	69	4	145	4	318.288	844.998
625185523	PREDICTED: 60S ribosomal protein L26 isoform X1 [Cricetulus griseus]	23.0047	5	53	5	76.2056	493.08
354478471	PREDICTED: 26S protease regulatory subunit 4 isoform X1 [Cricetulus griseus]	13.6364	5	30	5	36.0861	311.652
625184631	PREDICTED: leukocyte elastase inhibitor [Cricetulus griseus]	13.7203	4	38	4	65.215	155.193
354480104	PREDICTED: histone H1.4 isoform X1 [Cricetulus griseus]	13.5458	5	83	5	113.546	865.682
625250158	PREDICTED: F-actin-capping protein subunit alpha-1 isoform X2 [Cricetulus griseus]	22.028	4	66	4	102.149	565.98
625242453	PREDICTED: exportin-1 isoform X2 [Cricetulus griseus]	7.6639	4	34	4	58.8174	82.6382
625288159	PREDICTED: thymidylate synthase [Cricetulus griseus]	13.0293	3	42	3	62.1401	435.678
354487134	PREDICTED: 60S ribosomal protein L23a [Cricetulus griseus]	34.6154	7	108	7	132.38	753.45
625272110	PREDICTED: heterogeneous nuclear ribonucleoprotein M isoform X6 [Cricetulus griseus]	11.2329	6	36	6	39.5292	229.935
625205207	PREDICTED: rRNA 2'-O-methyltransferase fibrillarin, partial [Cricetulus griseus]	18.9504	5	27	5	20.4277	223.529
347300327	40S ribosomal protein S13 [Cricetulus griseus]	29.8013	4	83	4	86.8877	587.278
354468539	PREDICTED: 60S ribosomal protein L21 isoform X1 [Cricetulus griseus]	32.5	4	90	4	131.86	972.302
625277027	PREDICTED: PDZ and LIM domain protein 1 [Cricetulus griseus]	34.6505	5	30	5	32.9129	176.447
625267253	PREDICTED: proteasome subunit beta type-6 isoform X2 [Cricetulus griseus]	34.0336	5	54	5	69.9611	424.173
625279373	PREDICTED: LOW QUALITY PROTEIN: cathepsin Z [Cricetulus griseus]	19.4805	5	38	5	72.6305	215.847
625197067	PREDICTED: 26S protease regulatory subunit 8 [Cricetulus griseus]	11.7788	3	21	3	37.371	133.153
625262744	PREDICTED: myosin-9 isoform X3 [Cricetulus griseus]	4.23469	5	51	4	58.5409	184.502
350539789	heat shock protein 105 kDa [Cricetulus griseus]	6.17716	4	23	3	51.2837	317.477
354495666	PREDICTED: 60S ribosomal protein L27a isoform X1 [Cricetulus griseus]	27.7027	5	64	5	85.1322	410.103
625243351	PREDICTED: ribose-phosphate pyrophosphokinase 1 isoform X3 [Cricetulus griseus]	24.5283	5	38	5	59.7818	229.227
625288337	PREDICTED: 116 kDa U5 small nuclear ribonucleoprotein component isoform X1 [Cricetulus griseus]	8.33333	6	25	5	34.5494	105.696
354477120	PREDICTED: transcription elongation factor B polypeptide 1 [Cricetulus griseus]	50	4	26	4	39.3802	225.095
354481358	PREDICTED: ubiquitin-conjugating enzyme E2 L3 isoform X1 [Cricetulus griseus]	53.2468	6	50	6	66.1829	360.915
625220805	PREDICTED: ras GTPase-activating protein-binding protein 2 isoform X1 [Cricetulus griseus]	8.35031	3	26	3	44.6504	463.429
625249545	PREDICTED: proteasome subunit alpha type-4 [Cricetulus griseus]	21.8391	4	32	4	60.2904	135.589
625249860	PREDICTED: 26S protease regulatory subunit 6B isoform X2 [Cricetulus griseus]	14.4444	3	60	3	79.1831	57.4443
625256794	PREDICTED: fatty acid-binding protein, adipocyte [Cricetulus griseus]	32.5758	4	59	4	90.0439	544.486
625269763	PREDICTED: histone H3.3 isoform X2 [Cricetulus griseus]	35.2941	3	67	1	193.231	37.0481
354468931	PREDICTED: actin-related protein 2/3 complex subunit 4 isoform X1 [Cricetulus griseus]	23.6686	3	22	3	28.7684	114.716
354506120	PREDICTED: pyridoxal kinase [Cricetulus griseus]	13.7821	4	28	4	33.0485	356.45
625290771	PREDICTED: serpin B6 isoform X1 [Cricetulus griseus]	22.673	7	43	7	33.6834	109.259
625214213	PREDICTED: platelet-activating factor acetylhydrolase IB subunit gamma isoform X1 [Cricetulus griseus]	17.3913	2	19	2	52.4273	100.394
625265608	PREDICTED: 26S proteasome non-ATPase regulatory subunit 1 isoform X3 [Cricetulus griseus]	7.97482	4	24	4	52.9794	223.856
346227157	40S ribosomal protein S17 [Cricetulus griseus]	23.7037	4	77	4	146.707	487.026
625281432	PREDICTED: serine/arginine-rich splicing factor 1 isoform X2 [Cricetulus griseus]	25.8065	5	50	5	58.1091	373.393
354472182	PREDICTED: eukaryotic translation initiation factor 2 subunit 1 [Cricetulus griseus]	17.4603	4	21	4	26.0268	238.876
354474819	PREDICTED: 60S ribosomal protein L19 [Cricetulus griseus]	21.9388	4	58	4	88.2179	1113.06
354474809	PREDICTED: proteasome subunit beta type-3 [Cricetulus griseus]	28.2927	4	46	4	65.6572	437.164
625223066	PREDICTED: 60S ribosomal protein L22 isoform X1 [Cricetulus griseus]	39.0625	3	97	3	230.302	818.143
354474350	PREDICTED: peptidyl-prolyl cis-trans isomerase B [Cricetulus griseus]	25	4	29	4	57.059	202.737
354480100	PREDICTED: histone H2B type 1 [Cricetulus griseus]	32.3741	4	141	4	178.876	1977.03
625216841	PREDICTED: coronin-1B [Cricetulus griseus]	12.6033	5	26	5	45.2569	101.835
625207366	PREDICTED: prostaglandin E synthase 3 isoform X1 [Cricetulus griseus]	30.9524	4	51	4	129.984	345.949
625227887	PREDICTED: 40S ribosomal protein S15a [Cricetulus griseus]	30.7692	4	42	4	56.0731	342.587
354468130	PREDICTED: destrin isoform X1 [Cricetulus griseus]	28.4848	4	39	4	71.4256	520.529
625259756	PREDICTED: microtubule-associated protein 6 isoform X2 [Cricetulus griseus]	2.91777	2	16	2	50.7323	383.566
625258134	PREDICTED: sulfiredoxin-1 isoform X2 [Cricetulus griseus]	12.4277	3	50	3	67.0904	550.854
625212224	PREDICTED: tubulin--tyrosine ligase-like protein 12 isoform X1 [Cricetulus griseus]	9.16031	4	19	4	32.7981	133.755
625260872	PREDICTED: peptidyl-prolyl cis-trans isomerase FKBP3 isoform X2 [Cricetulus griseus]	17.9039	3	30	3	52.5997	158.092
625228994	PREDICTED: alcohol dehydrogenase class-3 [Cricetulus griseus]	18.4492	4	23	4	52.5845	33.01
625250162	PREDICTED: rho-related GTP-binding protein RhoC [Cricetulus griseus]	41.4508	4	34	1	58.557	77.1859
625187144	PREDICTED: U5 small nuclear ribonucleoprotein 200 kDa helicase isoform X1 [Cricetulus griseus]	1.57116	2	30	2	33.8268	196.052
625216817	PREDICTED: glutathione S-transferase P 2 [Cricetulus griseus]	25.6757	4	20	4	24.8099	234.29
349501076	adenosine kinase [Cricetulus griseus]	16.4671	3	21	3	54.3768	54.53
350539737	trifunctional purine biosynthetic protein adenosine-3 [Cricetulus griseus]	11.1881	6	36	6	47.4441	0
625233675	PREDICTED: eukaryotic translation initiation factor 2 subunit 3 isoform X2 [Cricetulus griseus]	12.7119	4	37	4	60.5657	179.897
625243141	PREDICTED: ATP-dependent RNA helicase DDX39A [Cricetulus griseus]	7.96253	3	44	2	37.0387	195.319
625183067	PREDICTED: ADP-ribosylation factor 4 [Cricetulus griseus]	28.3333	3	43	1	62.3926	329.226
354484429	PREDICTED: splicing factor 3B subunit 1 isoform X2 [Cricetulus griseus]	3.37423	2	28	2	36.4752	284.576
625234815	PREDICTED: proteasome subunit beta type-4 [Cricetulus griseus]	21.2121	4	30	4	37.8173	188.07
625246052	PREDICTED: actin-related protein 2/3 complex subunit 2 [Cricetulus griseus]	24.3333	4	12	4	11.627	58.1055
625212267	PREDICTED: nucleolar and coiled-body phosphoprotein 1 isoform X2 [Cricetulus griseus]	4.14878	2	47	2	78.729	347.063
354476948	PREDICTED: eukaryotic translation initiation factor 3 subunit I [Cricetulus griseus]	20.9231	4	11	4	21.9291	29.03
354471687	PREDICTED: sorbitol dehydrogenase [Cricetulus griseus]	16.5266	4	24	4	34.0032	63.32
625239533	PREDICTED: 26S protease regulatory subunit 6A isoform X1 [Cricetulus griseus]	11.3122	3	20	3	30.8025	240.28
354488503	PREDICTED: ubiquitin-conjugating enzyme E2 N isoform X1 [Cricetulus griseus]	21.4953	3	43	3	67.9573	388.021
625247619	PREDICTED: actin-related protein 2/3 complex subunit 1B isoform X2 [Cricetulus griseus]	11.4754	3	14	3	25.7221	104.19
625284456	PREDICTED: cysteine and glycine-rich protein 1 [Cricetulus griseus]	20.2073	2	48	2	71.5869	93.8192
625262042	PREDICTED: heat shock protein beta-1 isoform X2 [Cricetulus griseus]	51.4085	4	50	4	51.7627	143.157
625196514	PREDICTED: LOW QUALITY PROTEIN: protein S100-A13 [Cricetulus griseus]	19.8795	3	59	3	75.7779	497.479
625260085	PREDICTED: LOW QUALITY PROTEIN: pre-mRNA-processing-splicing factor 8 isoform X4 [Cricetulus griseus]	2.35143	3	13	3	16.8834	80.3881
625273629	PREDICTED: cystatin-B [Cricetulus griseus]	21.4286	1	62	1	103.263	266.318
625257159	PREDICTED: small nuclear ribonucleoprotein Sm D3 [Cricetulus griseus]	24.6032	2	33	2	111.776	202.973
354488597	PREDICTED: proteasome subunit alpha type-1 [Cricetulus griseus]	31.5589	4	44	4	31.3463	153.183
625198513	PREDICTED: ubiquitin-conjugating enzyme E2 variant 1 isoform X1 [Cricetulus griseus]	15.2838	3	42	3	62.9029	467.341
625249637	PREDICTED: 60S ribosomal protein L36 [Cricetulus griseus]	30.4762	3	51	3	78.6306	416.095
625254394	PREDICTED: 26S proteasome non-ATPase regulatory subunit 3 isoform X3 [Cricetulus griseus]	11.4815	4	34	4	43.9466	101.112
625254887	PREDICTED: microtubule-associated protein RP/EB family member 1 isoform X1 [Cricetulus griseus]	17.7305	3	30	3	41.698	186.882
354495221	PREDICTED: 28 kDa heat- and acid-stable phosphoprotein [Cricetulus griseus]	27.0718	3	32	3	49.4346	281.685
625287957	PREDICTED: 60S ribosomal protein L28 isoform X2 [Cricetulus griseus]	28.4672	5	39	5	56.14	131.126
625255437	PREDICTED: 40S ribosomal protein S26 [Cricetulus griseus]	31.3043	3	35	3	54.8973	70.1851
625284450	PREDICTED: importin-9 isoform X2 [Cricetulus griseus]	6.7243	3	46	3	54.5695	150.381
625283329	PREDICTED: fumarylacetoacetase isoform X3 [Cricetulus griseus]	10.9375	4	27	4	36.7167	186.974
354490504	PREDICTED: 60S ribosomal protein L32 isoform X1 [Cricetulus griseus]	29.6296	4	31	4	54.2977	64.1244
625236219	PREDICTED: proteasome subunit beta type-5 [Cricetulus griseus]	14.0684	3	14	3	22.7426	189.952
354477220	PREDICTED: testin isoform X1 [Cricetulus griseus]	8.69565	2	6	2	23.6496
354475135	PREDICTED: hsp90 co-chaperone Cdc37 isoform X1 [Cricetulus griseus]	11.0818	3	23	3	44.8754	346.886
625199022	PREDICTED: m7GpppX diphosphatase [Cricetulus griseus]	10.6195	2	10	2	19.2088	80.18
354469472	PREDICTED: protein-glutamine gamma-glutamyltransferase 2 [Cricetulus griseus]	8.01749	4	19	4	26.9834	90.0894
625288813	PREDICTED: LOW QUALITY PROTEIN: aspartate--tRNA ligase, cytoplasmic isoform X2 [Cricetulus griseus]	8.36431	3	17	3	24.7778	216.404
625273689	PREDICTED: lactoylglutathione lyase isoform X2 [Cricetulus griseus]	30.4348	3	32	3	51.2258	280.713
354493467	PREDICTED: transcription factor BTF3 [Cricetulus griseus]	29.0123	2	22	2	24.9661	190.64
625245870	PREDICTED: 60S ribosomal protein L35 [Cricetulus griseus]	26.0163	3	61	3	74.9062	304.706
625254613	PREDICTED: NHP2-like protein 1 [Cricetulus griseus]	21.5054	3	18	3	34.3159	146.475
625188518	PREDICTED: LOW QUALITY PROTEIN: serine/arginine-rich splicing factor 4 [Cricetulus griseus]	7.73931	3	32	3	41.5434	255.242
354487956	PREDICTED: 40S ribosomal protein S27-like [Cricetulus griseus]	40.4762	3	46	3	69.1462	544.78
625180437	PREDICTED: isopentenyl-diphosphate Delta-isomerase 1 isoform X1 [Cricetulus griseus]	25.614	4	14	4	29.9198	0
625204337	PREDICTED: 60S ribosomal protein L11 [Cricetulus griseus]	21.3483	4	61	4	102.407	756.997
625201330	PREDICTED: cell division control protein 42 homolog [Cricetulus griseus]	25.6545	4	32	3	41.0986	34.06
354492012	PREDICTED: macrophage migration inhibitory factor isoform X1 [Cricetulus griseus]	23.4783	3	48	3	70.563	344.187
354467102	PREDICTED: obg-like ATPase 1 [Cricetulus griseus]	13.6364	3	25	3	47.0424	596.85
625228165	PREDICTED: glutaredoxin-3 isoform X1 [Cricetulus griseus]	12.8866	4	30	4	26.0151	73.7564
354465340	PREDICTED: adenine phosphoribosyltransferase [Cricetulus griseus]	18.3333	2	26	2	49.6674	62.0767
625281296	PREDICTED: 60S ribosomal protein L24 [Cricetulus griseus]	19.1083	3	53	3	61.3895	534.787
625188854	PREDICTED: S-phase kinase-associated protein 1 isoform X1 [Cricetulus griseus]	18.3432	2	37	2	35.6507	95.3986
625221835	PREDICTED: cysteine-rich protein 1 [Cricetulus griseus]	49.3506	2	21	2	36.5632
625193874	PREDICTED: acidic leucine-rich nuclear phosphoprotein 32 family member A isoform X1 [Cricetulus griseus]	16.5414	4	25	2	17.5856	428.712
625189439	PREDICTED: histone H2A, sperm isoform X1 [Cricetulus griseus]	25.8278	3	90	1	97.4853	669.545
625182342	PREDICTED: 26S proteasome non-ATPase regulatory subunit 11 isoform X1 [Cricetulus griseus]	11.6114	4	16	4	20.0162	117.076
625229196	PREDICTED: 40S ribosomal protein S6 [Cricetulus griseus]	17.2691	4	34	4	50.0896	100.507
625256908	PREDICTED: septin-2 [Cricetulus griseus]	13.5734	3	15	3	17.7927	62.25
625277473	PREDICTED: UMP-CMP kinase isoform X2 [Cricetulus griseus]	11.4537	2	16	2	26.6967	233.413
625190488	PREDICTED: 60S ribosomal protein L18a isoform X1 [Cricetulus griseus]	22.1591	4	40	4	72.8193	131.892
354467307	PREDICTED: ubiquitin carboxyl-terminal hydrolase 5 isoform X1 [Cricetulus griseus]	6.87646	3	20	3	11.9676	72.6069
354506074	PREDICTED: glutathione S-transferase omega-1 isoform X1 [Cricetulus griseus]	17.0833	3	19	3	21.3913	190.9
625201362	PREDICTED: activated RNA polymerase II transcriptional coactivator p15 isoform X1 [Cricetulus griseus]	22.293	4	44	4	46.7192	283.476
625257894	PREDICTED: AP-1 complex subunit beta-1 isoform X3 [Cricetulus griseus]	5.60254	3	25	3	23.9928	154.608
625234678	PREDICTED: thioredoxin-like protein 1 isoform X2 [Cricetulus griseus]	15.5709	2	10	2	5.44856	144.48
625258058	PREDICTED: osteoclast-stimulating factor 1 isoform X2 [Cricetulus griseus]	17.2897	2	22	2	7.51768	77.33
625250424	PREDICTED: methylosome protein 50 isoform X2 [Cricetulus griseus]	18.7135	3	10	3	20.7917
625263837	PREDICTED: reticulocalbin-3 isoform X2 [Cricetulus griseus]	7.95107	2	20	2	30.7307	321.429
625276018	PREDICTED: vacuolar protein sorting-associated protein 35 isoform X2 [Cricetulus griseus]	6.53266	4	13	4	16.7383	164.42
625244585	PREDICTED: histone H2A.V isoform X2 [Cricetulus griseus]	21.8978	3	75	1	82.2817	638.714
625265352	PREDICTED: LOW QUALITY PROTEIN: 26S proteasome non-ATPase regulatory subunit 4 isoform X2 [Cricetulus griseus]	11.811	3	28	3	26.3813	84.6619
625262667	PREDICTED: coatomer subunit gamma-1 isoform X2 [Cricetulus griseus]	7.55149	3	9	3	16.923	28.91
625271666	PREDICTED: far upstream element-binding protein 2 isoform X2 [Cricetulus griseus]	7.42358	4	24	4	30.0263	64.8239
625288243	PREDICTED: cold shock domain-containing protein E1 isoform X3 [Cricetulus griseus]	3.85852	2	19	2	27.1897	66.1797
625268548	PREDICTED: RNA-binding motif protein, X chromosome isoform X1 [Cricetulus griseus]	6.28019	2	14	2	19.6175	189.96
625263830	PREDICTED: 60S ribosomal protein L13a isoform X2 [Cricetulus griseus]	9.87261	3	44	3	66.5686	113.87
625260075	PREDICTED: phosphatidylinositol transfer protein alpha isoform isoform X1 [Cricetulus griseus]	12.5874	2	13	2	14.3245	67.7327
625206708	PREDICTED: LOW QUALITY PROTEIN: spliceosome RNA helicase DDX39B-like [Cricetulus griseus]	17.5824	2	12	1	32.7212	0
625271853	PREDICTED: coatomer subunit alpha [Cricetulus griseus]	2.20588	2	8	2	29.575
354499029	PREDICTED: 40S ribosomal protein S25 [Cricetulus griseus]	24	3	56	3	69.1445	525.205
625254663	PREDICTED: LOW QUALITY PROTEIN: eukaryotic translation initiation factor 3 subunit A [Cricetulus griseus]	2.13392	2	19	2	19.2516	70.939
625260977	PREDICTED: ATP-binding cassette sub-family E member 1 isoform X2 [Cricetulus griseus]	4.50751	2	12	2	17.0032	236.47
625251009	PREDICTED: serine/arginine-rich splicing factor 3 [Cricetulus griseus]	24.3902	3	40	3	45.9889	171.964
625215507	PREDICTED: barrier-to-autointegration factor [Cricetulus griseus]	37.0787	3	26	3	31.2495	106.394
625282525	PREDICTED: microtubule-associated protein 4 isoform X1 [Cricetulus griseus]	2.69542	2	17	2	24.6049	116.881
354487267	PREDICTED: small nuclear ribonucleoprotein E [Cricetulus griseus]	39.1304	2	23	2	50.513	28.35
625250731	PREDICTED: ubiquitin-associated and SH3 domain-containing protein B isoform X3 [Cricetulus griseus]	5.32915	2	9	2	26.0388
625234404	PREDICTED: ubiquitin carboxyl-terminal hydrolase isozyme L5 isoform X4 [Cricetulus griseus]	13.7313	2	9	2	25.2199
625286771	PREDICTED: 40S ribosomal protein S24 isoform X2 [Cricetulus griseus]	28.5714	3	32	3	34.6567	265.67
625229254	PREDICTED: LOW QUALITY PROTEIN: 40S ribosomal protein S9-like [Cricetulus griseus]	12.8866	3	40	2	45.3395	387.802
625275313	PREDICTED: DNA damage-binding protein 1 isoform X1 [Cricetulus griseus]	3.90625	3	12	3	24.9601	24.87
625232178	PREDICTED: dihydropyrimidinase-related protein 2 isoform X2 [Cricetulus griseus]	6.3893	2	15	2	22.2781	184.229
625275236	PREDICTED: LOW QUALITY PROTEIN: 26S proteasome non-ATPase regulatory subunit 12 isoform X2 [Cricetulus griseus]	4.52586	1	4	1	11.3272	84.3252
354470771	PREDICTED: eukaryotic translation initiation factor 3 subunit M [Cricetulus griseus]	4.81283	1	14	1	16.2048	50.0696
625207581	PREDICTED: deoxyuridine 5'-triphosphate nucleotidohydrolase, mitochondrial isoform X2 [Cricetulus griseus]	13.9896	2	10	2	14.0567	135.18
625267182	PREDICTED: protein disulfide-isomerase A4 isoform X2 [Cricetulus griseus]	6.07477	3	20	3	17.0885	41.4767
354473644	PREDICTED: 60S ribosomal protein L37a [Cricetulus griseus]	31.5217	3	22	3	37.146	123.437
625257639	PREDICTED: ADP-ribosylarginine hydrolase [Cricetulus griseus]	15.4696	3	15	3	15.4312	120.288
625282737	PREDICTED: protein dpy-30 homolog [Cricetulus griseus]	20.202	1	8	1	12.4144	60.5135
625280012	PREDICTED: dnaJ homolog subfamily C member 7 isoform X3 [Cricetulus griseus]	3.03644	1	16	1	34.9465	152.642
625278207	PREDICTED: transcription elongation factor B polypeptide 2 isoform X2 [Cricetulus griseus]	27.9661	2	9	2	20.3933
354472158	PREDICTED: enhancer of rudimentary homolog [Cricetulus griseus]	24.0385	2	8	2	15.3008	61.2433
354488691	PREDICTED: thimet oligopeptidase isoform X1 [Cricetulus griseus]	4.65793	2	16	2	19.5742	161.349
625184083	PREDICTED: costars family protein ABRACL isoform X2 [Cricetulus griseus]	19.7531	1	9	1	35.3994
625279930	PREDICTED: LOW QUALITY PROTEIN: UV excision repair protein RAD23 homolog B isoform X2 [Cricetulus griseus]	4.52381	1	8	1	15.6736	205.172
625200311	PREDICTED: putative RNA-binding protein Luc7-like 2 isoform X1 [Cricetulus griseus]	5.69476	2	6	2	8.15872	121.847
625194850	PREDICTED: serine-threonine kinase receptor-associated protein [Cricetulus griseus]	9.42857	3	17	3	28.6443	118.292
354489511	PREDICTED: prefoldin subunit 2 [Cricetulus griseus]	14.9351	2	10	2	17.3717	132.61
625266604	PREDICTED: peptidyl-prolyl cis-trans isomerase FKBP1A [Cricetulus griseus]	58.2278	2	42	2	66.145	848.348
354474983	PREDICTED: activator of 90 kDa heat shock protein ATPase homolog 1 isoform X1 [Cricetulus griseus]	11.5385	2	14	2	13.0416	55.9657
354499455	PREDICTED: 60S ribosomal protein L29 [Cricetulus griseus]	18.6335	3	21	3	25.8394	192.948
625285532	PREDICTED: splicing factor 3B subunit 3 [Cricetulus griseus]	1.23254	1	46	1	56.7563	200.024
625216070	PREDICTED: 40S ribosomal protein S9 isoform X1 [Cricetulus griseus]	26.1538	4	18	3	13.931	42.3467
625265080	PREDICTED: 60S ribosomal protein L34 [Cricetulus griseus]	21.3675	3	26	3	26.4599	77.2733
625222995	PREDICTED: ataxin-10 isoform X1 [Cricetulus griseus]	6.52632	2	12	2	23.3812	31.17
625195387	PREDICTED: charged multivesicular body protein 4b isoform X1 [Cricetulus griseus]	12.6316	2	14	2	20.3668	212.497
625246294	PREDICTED: mitogen-activated protein kinase 3 isoform X2, partial [Cricetulus griseus]	9.26431	2	4	2	4.84135	45.86
354475928	PREDICTED: 60S ribosomal protein L31 isoform X1 [Cricetulus griseus]	24.8	3	36	3	47.973	150.845
625214633	PREDICTED: 26S proteasome non-ATPase regulatory subunit 14 isoform X1 [Cricetulus griseus]	18.0645	2	29	2	35.0998	52.5262
625243826	PREDICTED: cyclin-dependent kinase 1 isoform X1 [Cricetulus griseus]	10.4377	2	32	2	42.672	364.789
354474965	PREDICTED: glutathione reductase, mitochondrial isoform X1 [Cricetulus griseus]	6.5764	2	7	2	14.6817	51.84
625271071	PREDICTED: UDP-glucose:glycoprotein glucosyltransferase 1 isoform X2 [Cricetulus griseus]	2.50804	2	6	2	4.99001	41.823
625290420	PREDICTED: 60S ribosomal protein L36a-like isoform X2 [Cricetulus griseus]	11.5385	3	12	3	15.721	37.2484
625275539	PREDICTED: oligoribonuclease, mitochondrial isoform X3 [Cricetulus griseus]	16.0338	2	36	2	56.9745	231.532
625232743	PREDICTED: glutamine--fructose-6-phosphate aminotransferase [isomerizing] 1-like [Cricetulus griseus]	10.8844	1	8	1	18.3848	82.2788
625240970	PREDICTED: eukaryotic translation initiation factor 3 subunit J isoform X2 [Cricetulus griseus]	9.31507	3	13	3	10.2983	30.44
625224185	PREDICTED: spermidine synthase [Cricetulus griseus]	17.6471	2	11	2	24.1676	55.8227
625212241	PREDICTED: nucleoplasmin-3 isoform X1 [Cricetulus griseus]	12	1	2	1	4.39945
625249532	PREDICTED: WD repeat-containing protein 61 isoform X2 [Cricetulus griseus]	6.55738	1	14	1	22.2689	134.543
625288773	PREDICTED: LOW QUALITY PROTEIN: small nuclear ribonucleoprotein-associated proteins B and B' isoform X2 [Cricetulus griseus]	4.88372	2	11	2	42.1717
625242062	PREDICTED: purine nucleoside phosphorylase [Cricetulus griseus]	10.7558	2	18	2	28.3411	218.737
625209839	PREDICTED: protein S100-A10 isoform X2 [Cricetulus griseus]	18.1208	2	15	2	19.409	130.88
625233695	PREDICTED: ribose-5-phosphate isomerase isoform X2, partial [Cricetulus griseus]	11.3553	2	10	2	15.0675	101.288
625206697	PREDICTED: ATP-binding cassette sub-family F member 1 isoform X1 [Cricetulus griseus]	3.56295	2	18	2	19.7032	66.9033
354489866	PREDICTED: basic leucine zipper and W2 domain-containing protein 1 isoform X1 [Cricetulus griseus]	6.20525	1	10	1	36.5641
354475155	PREDICTED: eukaryotic translation initiation factor 3 subunit G [Cricetulus griseus]	8.75	2	8	2	5.58855	47.64
354503705	PREDICTED: BRCA2 and CDKN1A-interacting protein [Cricetulus griseus]	7.34824	1	6	1	14.4166	149.875
625239772	PREDICTED: 6-phosphogluconolactonase isoform X2 [Cricetulus griseus]	19.1919	2	6	2	8.07605	49.0995
354495327	PREDICTED: SH3 domain-binding glutamic acid-rich-like protein 3 [Cricetulus griseus]	31.1828	2	16	2	13.9918	113.209
625285340	PREDICTED: ras GTPase-activating-like protein IQGAP2 [Cricetulus griseus]	1.87339	1	30	1	17.8298	63.0927
625250408	PREDICTED: 40S ribosomal protein S29 [Cricetulus griseus]	19.6429	1	11	1		235.615
354484319	PREDICTED: nuclear transport factor 2 isoform X1 [Cricetulus griseus]	29.9213	3	16	3	9.63832	54.8533
354471843	PREDICTED: actin-related protein 2 isoform X1 [Cricetulus griseus]	8.62944	2	4	2	8.43306	0
625231502	PREDICTED: LOW QUALITY PROTEIN: leucine-rich repeat-containing protein 47 isoform X2, partial [Cricetulus griseus]	5.97701	1	6	1	7.43609	61.07
625259827	PREDICTED: eukaryotic peptide chain release factor GTP-binding subunit ERF3A isoform X1 [Cricetulus griseus]	12.024	3	9	3	19.4909	40.13
625207662	PREDICTED: sorcin isoform X1 [Cricetulus griseus]	15.6566	2	8	2	15.2394	33.6
625235493	PREDICTED: dipeptidyl peptidase 3 isoform X3 [Cricetulus griseus]	5.78735	2	10	2	8.60647	53.73
625242529	PREDICTED: 40S ribosomal protein S28 [Cricetulus griseus]	30.4348	2	13	2	6.80669	117.911
625186716	PREDICTED: calcyclin-binding protein isoform X1 [Cricetulus griseus]	8.81226	1	3	1	7.34729	25.91
625235290	PREDICTED: peroxiredoxin-5, mitochondrial [Cricetulus griseus]	7.90698	1	12	1	13.6785	126.771
625255016	PREDICTED: CTP synthase 1 isoform X1 [Cricetulus griseus]	2.46533	1	6	1	11.7857	153.081
625289646	PREDICTED: apoptosis inhibitor 5 isoform X5 [Cricetulus griseus]	3.43511	1	8	1	13.0054	228.15
354472823	PREDICTED: programmed cell death 6-interacting protein isoform X1 [Cricetulus griseus]	3.22953	2	6	2	8.68979	56.8744
625290034	PREDICTED: transcription intermediary factor 1-beta isoform X2 [Cricetulus griseus]	4.28241	2	4	2	6.44687	48.8
625182185	PREDICTED: 60S ribosomal protein L38 isoform X1 [Cricetulus griseus]	14.4578	1	28	1	30.0763	196.302
346644818	small ubiquitin-related modifier 2 [Cricetulus griseus]	23.1579	2	26	2	43.7571	343.949
354490273	PREDICTED: prefoldin subunit 3 [Cricetulus griseus]	22.449	2	6	2	6.49089	37.71
354481105	PREDICTED: ATP-dependent RNA helicase DDX1 [Cricetulus griseus]	2.83784	1	8	1	12.5204	97.5501
625183941	PREDICTED: ribosome-binding protein 1 isoform X2 [Cricetulus griseus]	2.94298	3	19	3	18.6328	136.175
625204764	PREDICTED: ubiquitin carboxyl-terminal hydrolase isozyme L3 isoform X2 [Cricetulus griseus]	10.3093	1	8	1	17.0957	81.7066
625252779	PREDICTED: caprin-1 isoform X2 [Cricetulus griseus]	2.9563	2	18	2	21.8222	180.804
625218725	PREDICTED: 26S protease regulatory subunit 10B [Cricetulus griseus]	7.19603	2	14	2	15.3367	69.3985
625267753	PREDICTED: talin-1 isoform X2 [Cricetulus griseus]	1.17647	1	24	1	46.8679	155.466
625236898	PREDICTED: protein transport protein Sec31A isoform X2 [Cricetulus griseus]	3.04	2	5	2	8.22612	75.37
625201735	PREDICTED: 26S proteasome non-ATPase regulatory subunit 8 [Cricetulus griseus]	17.8988	2	4	2	5.35253	41.151
625291444	PREDICTED: eukaryotic translation initiation factor 4 gamma 1 isoform X1 [Cricetulus griseus]	2.38994	2	8	2	16.4987
625217400	PREDICTED: lysine--tRNA ligase isoform X2 [Cricetulus griseus]	5.7508	2	24	2	22.5545	158.185
625220388	PREDICTED: LOW QUALITY PROTEIN: dnaJ homolog subfamily A member 1 isoform X1 [Cricetulus griseus]	6.04534	1	2	1	3.81556	86.31
625222844	PREDICTED: septin-11 isoform X1 [Cricetulus griseus]	10.0233	3	9	3	11.3998	67.2872
354482192	PREDICTED: pirin [Cricetulus griseus]	12.4138	2	5	2	3.45766	28.59
625258715	PREDICTED: branched-chain-amino-acid aminotransferase, cytosolic isoform X3 [Cricetulus griseus]	4.11311	1	5	1	15.6717
625281442	PREDICTED: retinoid-inducible serine carboxypeptidase isoform X2 [Cricetulus griseus]	3.91304	1	12	1	12.3444	66.84
625290513	PREDICTED: cleavage and polyadenylation specificity factor subunit 6 isoform X2 [Cricetulus griseus]	4.24448	1	13	1	13.0554	50.35
625205678	PREDICTED: small nuclear ribonucleoprotein Sm D2 isoform X1 [Cricetulus griseus]	16.9492	2	15	2	46.1075
354476295	PREDICTED: cAMP-dependent protein kinase type I-alpha regulatory subunit [Cricetulus griseus]	6.29921	1	24	1	31.3931	117.332
625223969	PREDICTED: clathrin light chain A [Cricetulus griseus]	15	1	8	1	11.7741	163.48
625242361	PREDICTED: major vault protein isoform X1 [Cricetulus griseus]	6.57895	2	9	2	11.3757	43.55
625205427	PREDICTED: isoleucine--tRNA ligase, cytoplasmic isoform X1 [Cricetulus griseus]	2.67789	2	7	2	10.2625	33.71
350539819	glucose-6-phosphate 1-dehydrogenase [Cricetulus griseus]	6.01942	2	9	2	9.36136	36.57
625246176	PREDICTED: splicing factor U2AF 65 kDa subunit isoform X2 [Cricetulus griseus]	5.05263	1	8	1	15.0197	30.27
354503226	PREDICTED: programmed cell death protein 6 isoform X1 [Cricetulus griseus]	6.80628	1	6	1	9.66204	175.823
625188083	PREDICTED: dynein light chain 2, cytoplasmic isoform X1 [Cricetulus griseus]	8.52713	1	10	1	17.3874
354485245	PREDICTED: drebrin-like protein isoform X2 [Cricetulus griseus]	3.69515	1	2	1	4.35479	32.43
625190878	PREDICTED: protein phosphatase 1 regulatory subunit 7 [Cricetulus griseus]	4.98615	1	12	1	15.0851	90.9707
625261465	PREDICTED: heat shock factor-binding protein 1 [Cricetulus griseus]	25	1	28	1	42.7739	115.886
354482465	PREDICTED: histone H3.1 [Cricetulus griseus]	15.4412	3	21	2	18.1958	69.3152
354467779	PREDICTED: eukaryotic translation initiation factor 3 subunit B isoform X1 [Cricetulus griseus]	3.49563	1	17	1	16.4555	61.86
625200451	PREDICTED: leucine--tRNA ligase, cytoplasmic isoform X1 [Cricetulus griseus]	2.20713	1	4	1	5.63928	67.35
625185507	PREDICTED: myosin-10 isoform X1 [Cricetulus griseus]	1.99402	2	21	1	23.1194	69.6167
625292703	PREDICTED: DNA replication licensing factor MCM4 [Cricetulus griseus]	2.32019	1	3	1	9.38118
354497729	PREDICTED: ADP-ribosylation factor-like protein 3 [Cricetulus griseus]	12.0879	1	4	1	6.60528	43.57
625207697	PREDICTED: high mobility group protein HMG-I/HMG-Y isoform X3 [Cricetulus griseus]	14.5833	1	24	1	36.3656	229.526
354502919	PREDICTED: phosphoglucomutase-2 isoform X1 [Cricetulus griseus]	2.90323	1	3	1	2.9293	28.27
354502497	PREDICTED: cleavage and polyadenylation specificity factor subunit 7 isoform X3 [Cricetulus griseus]	5.30786	1	4	1	6.36082	51.82
354488599	PREDICTED: coatomer subunit beta isoform X1 [Cricetulus griseus]	1.46905	1	4	1	7.01274	73.22
350539639	coatomer subunit epsilon [Cricetulus griseus]	6.49351	1	2	1	6.41612
625239413	PREDICTED: protein farnesyltransferase/geranylgeranyltransferase type-1 subunit alpha [Cricetulus griseus]	5.30973	1	6	1	4.77364	37.36
625246477	PREDICTED: keratin, type II cytoskeletal 1b isoform X2 [Cricetulus griseus]	4.03846	2	6	1	7.1534	76.58
625237831	PREDICTED: 60S ribosomal protein L39 [Cricetulus griseus]	19.6078	1	40	1	46.2331	123.717
354500924	PREDICTED: von Willebrand factor A domain-containing protein 5A-like isoform X1 [Cricetulus griseus]	3.35821	1	2	1	3.84608	49.74
625289081	PREDICTED: ubiquitin-like modifier-activating enzyme 6 isoform X3 [Cricetulus griseus]	1.4245	1	8	1	10.279	55.92
625250988	PREDICTED: LOW QUALITY PROTEIN: inositol-3-phosphate synthase 1 isoform X2 [Cricetulus griseus]	10.241	2	3	2	2.25704	0
625191146	PREDICTED: histidine triad nucleotide-binding protein 1 isoform X1, partial [Cricetulus griseus]	13.986	1	8	1	19.5863
354476273	PREDICTED: TSC22 domain family protein 1 [Cricetulus griseus]	13.986	2	6	2	7.58422	59.1933
354494231	PREDICTED: high mobility group nucleosome-binding domain-containing protein 5 isoform X1 [Cricetulus griseus]	5.05051	1	9	1	8.22792	55.9733
625266200	PREDICTED: bleomycin hydrolase isoform X2 [Cricetulus griseus]	5.45852	1	10	1	20.1206	22.75
625239905	PREDICTED: 60S acidic ribosomal protein P1-like isoform X2 [Cricetulus griseus]	11.8519	1	39	1	64.1125	435.256
625221334	PREDICTED: profilin-2 isoform X1 [Cricetulus griseus]	7.25389	1	17	1	22.7791	383.511
354472911	PREDICTED: splicing factor 3B subunit 4 [Cricetulus griseus]	5.42453	1	20	1	13.3693	120.002
354488231	PREDICTED: ELAV-like protein 1 isoform X1 [Cricetulus griseus]	3.37423	1	6	1	9.6837	110.97
625243710	PREDICTED: proteasomal ubiquitin receptor ADRM1 isoform X1 [Cricetulus griseus]	3.90244	1	8	1	11.4419	70.5456
625220097	PREDICTED: dnaJ homolog subfamily A member 2 isoform X1 [Cricetulus griseus]	3.64078	1	4	1	9.75138
625262546	PREDICTED: replication protein A 14 kDa subunit [Cricetulus griseus]	14.0496	1	12	1	14.209	43.1814
625250518	PREDICTED: ras-related protein Rab-6B isoform X2 [Cricetulus griseus]	8.4	2	17	2	22.4101	177.16
354491496	PREDICTED: rac GTPase-activating protein 1 [Cricetulus griseus]	2.70701	1	7	1	11.5205
354500709	PREDICTED: V-type proton ATPase subunit B, kidney isoform [Cricetulus griseus]	3.89864	1	1	1	3.63774
625239806	PREDICTED: nucleolar protein 58 isoform X1 [Cricetulus griseus]	2.41636	1	4	1	6.70281	105.16
625203940	PREDICTED: ubiquitin-conjugating enzyme E2 D4 isoform X1 [Cricetulus griseus]	9.18367	1	4	1	11.5695
354481186	PREDICTED: filamin-B isoform X2 [Cricetulus griseus]	0.922367	2	4	2	4.15627	42
625260393	PREDICTED: UPF0568 protein C14orf166 homolog isoform X2 [Cricetulus griseus]	3.96341	1	7	1	8.18897	90
625218735	PREDICTED: fermitin family homolog 2 isoform X1 [Cricetulus griseus]	2.54351	1	11	1	7.8383	46.32
625264941	PREDICTED: DNA replication licensing factor MCM7 isoform X2 [Cricetulus griseus]	3.75522	2	8	2	8.71098	0
625245744	PREDICTED: tRNA-splicing ligase RtcB homolog isoform X2 [Cricetulus griseus]	3.20151	1	2	1	6.18312
625290649	PREDICTED: importin subunit alpha-7 isoform X1 [Cricetulus griseus]	5.41045	2	9	2	4.75923
625292259	PREDICTED: alpha-centractin [Cricetulus griseus]	4.25532	1	11	1	7.16535	58.42
625262292	PREDICTED: calpain small subunit 1 isoform X2 [Cricetulus griseus]	4.55927	1	12	1	25.2531	373.231
625208854	PREDICTED: adapter molecule crk isoform X1, partial [Cricetulus griseus]	5.66667	1	20	1	30.478	109.793
625245231	PREDICTED: COP9 signalosome complex subunit 2 isoform X1 [Cricetulus griseus]	5.55556	1	9	1	12.6106
354471063	PREDICTED: DNA replication licensing factor MCM6 isoform X1 [Cricetulus griseus]	2.07065	1	4	1	6.61778	78.284
625275333	PREDICTED: pre-mRNA-processing factor 19 isoform X2 [Cricetulus griseus]	2.86807	1	4	1	11.669
625272987	PREDICTED: twinfilin-2 isoform X2 [Cricetulus griseus]	4.89914	1	4	1	7.61713
625242946	PREDICTED: protein S100-A4 [Cricetulus griseus]	16.8317	2	39	2	21.7917	71.2405
625276844	PREDICTED: ras suppressor protein 1 [Cricetulus griseus]	9.38628	1	12	1	11.3731	54.8889
625192647	PREDICTED: calpastatin isoform X1 [Cricetulus griseus]	1.89633	1	4	1	7.07403	0
625255214	PREDICTED: platelet-activating factor acetylhydrolase IB subunit beta isoform X4 [Cricetulus griseus]	10.4803	1	6	1	9.88062	23.77
625184068	PREDICTED: arginine--tRNA ligase, cytoplasmic isoform X1 [Cricetulus griseus]	3.78215	1	2	1	3.2329	44.37
625290712	PREDICTED: adenylate kinase 2, mitochondrial isoform X3 [Cricetulus griseus]	10.4603	1	4	1	9.27484
625247584	PREDICTED: ras-related C3 botulinum toxin substrate 1 isoform X2 [Cricetulus griseus]	13.0208	2	5	1	13.1369
625271763	PREDICTED: eukaryotic translation initiation factor 4H isoform X2 [Cricetulus griseus]	9.35484	1	12	1	16.6268	0
625223532	PREDICTED: tripeptidyl-peptidase 1 isoform X1 [Cricetulus griseus]	4.72028	1	4	1	5.39924	32.0747
625255133	PREDICTED: coatomer subunit delta [Cricetulus griseus]	4.69667	2	8	2	8.22868	57.14
625279124	PREDICTED: LOW QUALITY PROTEIN: 26S protease regulatory subunit 7 isoform X2 [Cricetulus griseus]	2.31839	1	12	1	11.0045	0
625238683	PREDICTED: spliceosome RNA helicase DDX39B-like, partial [Cricetulus griseus]	10.4478	1	2	1	2.28453	32.17
625225126	PREDICTED: serine/threonine-protein phosphatase 2A 55 kDa regulatory subunit B delta isoform isoform X1 [Cricetulus griseus]	7.06861	2	8	2	2.03711	30.38
625289462	PREDICTED: calcium-regulated heat stable protein 1 [Cricetulus griseus]	10.8108	1	8	1	10.5167	134.57
625262637	PREDICTED: DNA replication licensing factor MCM2 isoform X3 [Cricetulus griseus]	1.32597	1	6	1	9.2684	136.273
625196432	PREDICTED: ubiquitin-associated protein 2-like isoform X1 [Cricetulus griseus]	0.969163	1	4	1	6.72802	48.46
625236100	PREDICTED: NEDD8 [Cricetulus griseus]	17.284	1	6	1	9.06479	61.35
625188630	PREDICTED: GMP synthase [glutamine-hydrolyzing] isoform X1 [Cricetulus griseus]	2.59209	1	12	1	12.2648	29.02
625249685	PREDICTED: hepatoma-derived growth factor-related protein 2 isoform X2 [Cricetulus griseus]	1.99387	1	2	1	3.07926	33.41
625201270	PREDICTED: cleavage and polyadenylation specificity factor subunit 5 isoform X1 [Cricetulus griseus]	12.5	1	18	1	12.7929	0
625215679	PREDICTED: annexin A7 isoform X1 [Cricetulus griseus]	3.45572	1	2	1	2.35764
354508278	PREDICTED: 60S ribosomal protein L11-like, partial [Cricetulus griseus]	10.5263	1	6	1	19.6942
346227167	adenylosuccinate lyase [Cricetulus griseus]	2.27273	1	6	1	9.40789	125.317
625229891	PREDICTED: vesicle-fusing ATPase isoform X1 [Cricetulus griseus]	1.74731	1	2	1	6.65002
625274527	PREDICTED: actin-related protein 2/3 complex subunit 3 [Cricetulus griseus]	6.17978	1	8	1	10.1331	130.48
625243259	PREDICTED: casein kinase II subunit beta [Cricetulus griseus]	4.18605	1	12	1	18.972	129.31
354491205	PREDICTED: FACT complex subunit SPT16 isoform X1 [Cricetulus griseus]	2.48329	1	4	1	4.33787	0
625249460	PREDICTED: src substrate cortactin [Cricetulus griseus]	4.54545	2	12	2	8.84314	57.501
354469222	PREDICTED: sorting nexin-3 isoform X1 [Cricetulus griseus]	6.79012	1	4	1	4.40609	52.28
625191904	PREDICTED: ADP-ribosylation factor-like protein 1 isoform X1 [Cricetulus griseus]	7.9602	1	18	1	23.2386	48.3525
625199620	PREDICTED: NAD(P)H-hydrate epimerase isoform X1 [Cricetulus griseus]	8.92857	1	31	1	35.7303	20.24
354499475	PREDICTED: spectrin alpha chain, non-erythrocytic 1 isoform X1 [Cricetulus griseus]	1.04966	1	3	1	6.99279	0
625199515	PREDICTED: hepatoma-derived growth factor [Cricetulus griseus]	7.173	1	2	1	2.14346	38.28
354497029	PREDICTED: proteasome-associated protein ECM29 homolog isoform X1 [Cricetulus griseus]	0.870038	1	2	1	2.11002	0
625268680	PREDICTED: UDP-N-acetylhexosamine pyrophosphorylase isoform X1 [Cricetulus griseus]	2.49042	1	4	1	4.97794	56.09
625217952	PREDICTED: methylosome subunit pICln isoform X1 [Cricetulus griseus]	5.22088	1	4	1	5.37884	38.85
625266618	PREDICTED: glycogen phosphorylase, brain form isoform X2 [Cricetulus griseus]	3.55872	2	5	2	4.00649	0
625287806	PREDICTED: glycine--tRNA ligase isoform X2 [Cricetulus griseus]	2.71318	2	3	2	3.91177	0
625290718	PREDICTED: histone deacetylase 1 isoform X2 [Cricetulus griseus]	3.27553	2	3	2	3.99162	0
625250733	PREDICTED: cysteine-rich protein 1 [Cricetulus griseus]	16.8831	1	5	1	5.14229	38.0633
625221556	PREDICTED: HD domain-containing protein 2 [Cricetulus griseus]	15.0754	1	2	1	2.91122	27.53
354481947	PREDICTED: 40S ribosomal protein S21 isoform X1 [Cricetulus griseus]	10.8434	1	8	1	17.0115
625246322	PREDICTED: eukaryotic translation initiation factor 3 subunit C isoform X3 [Cricetulus griseus]	1.0917	1	4	1	4.21494	71.14
625285667	PREDICTED: dnaJ homolog subfamily C member 8 isoform X5 [Cricetulus griseus]	3.76712	1	8	1	12.0628	56.5
354503322	PREDICTED: ATP-dependent RNA helicase DDX19B isoform X1 [Cricetulus griseus]	2.08768	1	1	1	2.2951
625203299	PREDICTED: splicing factor U2AF 35 kDa subunit [Cricetulus griseus]	7.53138	1	2	1	3.08071	17.84
625289368	PREDICTED: 26S proteasome non-ATPase regulatory subunit 6 [Cricetulus griseus]	2.05656	1	4	1	4.43055	60.45
625219464	PREDICTED: sorting nexin-12 [Cricetulus griseus]	5.31401	1	2	1	2.5054	34.87
625195962	PREDICTED: small nuclear ribonucleoprotein F isoform X1 [Cricetulus griseus]	8.24742	1	6	1	16.6426
625292057	PREDICTED: fumarate hydratase, mitochondrial isoform X1 [Cricetulus griseus]	4.14201	1	4	1	0	23.55
354467275	PREDICTED: condensin complex subunit 1 isoform X1 [Cricetulus griseus]	1.29403	1	5	1	4.53804	23.83
625258124	PREDICTED: casein kinase II subunit alpha [Cricetulus griseus]	4.85934	1	2	1	0	29.93
354474628	PREDICTED: eukaryotic translation initiation factor 1A, X-chromosomal [Cricetulus griseus]	6.94444	1	12	1	11.1132	57.44
625183247	PREDICTED: exportin-7 isoform X1 [Cricetulus griseus]	1.45719	1	5	1	8.33171
625223707	PREDICTED: transcription factor p65 [Cricetulus griseus]	2.56881	1	6	1	9.47828
625246123	PREDICTED: actin-related protein 2/3 complex subunit 5 isoform X2 [Cricetulus griseus]	7.94702	1	4	1	5.32435	50.87
354494802	PREDICTED: ribonucleoside-diphosphate reductase subunit M2 isoform X1 [Cricetulus griseus]	2.5641	1	6	1	6.50432	22.61
625289223	PREDICTED: LOW QUALITY PROTEIN: putative phospholipase B-like 2 [Cricetulus griseus]	3.91156	1	4	1	2.32016	25.05
625236696	PREDICTED: MOB-like protein phocein isoform X2 [Cricetulus griseus]	4.1958	1	5	1	3.73352	22.99
354489214	PREDICTED: unconventional myosin-Ic isoform X1 [Cricetulus griseus]	1.14943	1	2	1	4.43723
354483672	PREDICTED: spectrin beta chain, non-erythrocytic 1 isoform X1 [Cricetulus griseus]	0.46551	1	4	1	4.27606	36.6797
625210510	PREDICTED: stathmin-2 isoform X1 [Cricetulus griseus]	3.59712	1	7	1	8.09961	48.0067
625287774	PREDICTED: pseudouridine-5'-monophosphatase [Cricetulus griseus]	7.86026	1	4	1	2.46545	26.15
625187985	PREDICTED: clathrin light chain B isoform X1 [Cricetulus griseus]	5.74713	1	6	1	7.49907	42.0733
625247256	PREDICTED: U6 snRNA-associated Sm-like protein LSm7 isoform X3 [Cricetulus griseus]	24.0385	1	7	1	2.02759	55.35
625244981	PREDICTED: protein phosphatase 1G isoform X2 [Cricetulus griseus]	1.98915	1	3	1	1.94116	0
625274834	PREDICTED: eukaryotic translation initiation factor 4E isoform X1 [Cricetulus griseus]	6.33484	1	4	1	5.28124	0
354500964	PREDICTED: BAG family molecular chaperone regulator 3 isoform X1 [Cricetulus griseus]	2.97723	1	2	1	2.27474	33.07
354473860	PREDICTED: regulator of nonsense transcripts 1 [Cricetulus griseus]	1.13101	1	3	1	2.07949	32.2301
625212013	PREDICTED: nucleolysin TIA-1 isoform p40 isoform X1 [Cricetulus griseus]	4.30622	1	1	1	2.14437
354477932	PREDICTED: eukaryotic translation initiation factor 2 subunit 2 isoform X1 [Cricetulus griseus]	2.7027	1	1	1	1.93927
625188863	PREDICTED: serine/threonine-protein phosphatase 2A catalytic subunit alpha isoform isoform X1, partial [Cricetulus griseus]	8.11688	1	5	1	2.04034	0
625208381	PREDICTED: serine/arginine-rich splicing factor 7 isoform X1 [Cricetulus griseus]	8.93617	1	3	1	0	23.97
354486810	PREDICTED: LOW QUALITY PROTEIN: protein PRRC2C isoform X1 [Cricetulus griseus]	0.383543	1	2	1	2.31564	39.63
354465186	PREDICTED: LOW QUALITY PROTEIN: tropomodulin-3 isoform X1 [Cricetulus griseus]	5.96591	1	2	1	2.1352	0
354476157	PREDICTED: interferon-activable protein 203-like [Cricetulus griseus]	3.77778	1	10	1	0	42.4
625192006	PREDICTED: interleukin enhancer-binding factor 3 isoform X1 [Cricetulus griseus]	1.54015	1	2	1	2.74434	25.6
625256906	PREDICTED: LOW QUALITY PROTEIN: vigilin [Cricetulus griseus]	2.04563	1	6	1	4.35918	16.86
625186544	PREDICTED: phosphoglucomutase-1 isoform X1 [Cricetulus griseus]	4.4484	1	8	1	6.87237	0
354467988	PREDICTED: ADP-sugar pyrophosphatase [Cricetulus griseus]	5.93607	1	2	1	2.01141	31.29
625271230	PREDICTED: N-alpha-acetyltransferase 15, NatA auxiliary subunit, partial [Cricetulus griseus]	1.16686	1	2	1	1.63237	25.14
625235461	PREDICTED: splicing factor 3B subunit 2 isoform X1 [Cricetulus griseus]	1.36674	1	4	1	0	43.9251
354499491	PREDICTED: long-chain fatty acid transport protein 4 isoform X1 [Cricetulus griseus]	1.24417	1	1	1		0
354476960	PREDICTED: KH domain-containing, RNA-binding, signal transduction-associated protein 1 isoform X1 [Cricetulus griseus]	2.7088	1	4	1	0	0
625227073	PREDICTED: 40S ribosomal protein S30 isoform X1 [Cricetulus griseus]	7.5188	1	13	1	13.3653	50.78
625268075	PREDICTED: semaphorin-6A isoform X2 [Cricetulus griseus]	3.10378	1	3	1	2.8375
625275250	PREDICTED: importin subunit alpha-1 isoform X2 [Cricetulus griseus]	2.83554	1	1	1		0
625262110	PREDICTED: phenylalanine--tRNA ligase alpha subunit isoform X3 [Cricetulus griseus]	2.14844	1	6	1	4.90984	43.9857
354501045	PREDICTED: olfactory receptor 6C2-like [Cricetulus griseus]	5.14469	1	2	1	2.09225
354489894	PREDICTED: F-box only protein 6 isoform X1 [Cricetulus griseus]	7.36842	1	4	1		16.21
625182376	PREDICTED: notchless protein homolog 1 isoform X1 [Cricetulus griseus]	2.87474	1	3	1	1.68667	20.25
625260105	PREDICTED: replication protein A 70 kDa DNA-binding subunit isoform X3 [Cricetulus griseus]	4.36187	1	2	1	0	0
625264739	PREDICTED: deoxynucleoside triphosphate triphosphohydrolase SAMHD1 isoform X2 [Cricetulus griseus]	1.97869	1	4	1	3.5837	19.03
625206826	PREDICTED: serine/threonine-protein kinase OSR1 isoform X1 [Cricetulus griseus]	4.02194	1	2	1	0	0
625250622	PREDICTED: elongator complex protein 1 isoform X2 [Cricetulus griseus]	1.72802	1	2	1	3.07593	0
354493412	PREDICTED: cullin-5 isoform X1 [Cricetulus griseus]	3.31695	1	2	1	2.454	0
625263344	PREDICTED: SUMO-activating enzyme subunit 2 isoform X2, partial [Cricetulus griseus]	6.06557	1	2	1	0
625259717	PREDICTED: serine/threonine-protein kinase PAK 1 isoform X3 [Cricetulus griseus]	1.56794	1	2	1	0	0
625253943	PREDICTED: PDZ domain-containing protein 2 isoform X2 [Cricetulus griseus]	0.467122	1	1	1		33.74
350537471	hypoxia up-regulated protein 1 precursor [Cricetulus griseus]	1.3013	1	5	1	0	0
354470689	PREDICTED: transportin-3 isoform X1 [Cricetulus griseus]	2.70856	1	5	1	0	0
354499681	PREDICTED: myosin regulatory light chain 12B [Cricetulus griseus]	6.39535	1	3	1	1.63311	0
625225798	PREDICTED: protein CTLA-2-beta-like isoform X1 [Cricetulus griseus]	11.2245	1	5	1	0	21.78
625271067	PREDICTED: LOW QUALITY PROTEIN: coiled-coil domain-containing protein 168 isoform X2 [Cricetulus griseus]	0.816502	1	1	1	0
625197096	PREDICTED: transportin-2 isoform X1 [Cricetulus griseus]	2.78707	1	1	1	0
625232673	PREDICTED: small nuclear ribonucleoprotein G [Cricetulus griseus]	15.7895	1	3	1	0	0
354481025	PREDICTED: WD repeat-containing protein 65 isoform X1 [Cricetulus griseus]	1.52	1	2	1	0	0
354497865	PREDICTED: apoptosis-associated speck-like protein containing a CARD isoform X2 [Cricetulus griseus]	13.0208	1	3	1	0
354468829	PREDICTED: signal-induced proliferation-associated 1-like protein 2 isoform X3 [Cricetulus griseus]	0.464846	1	2	1	0	0
625220599	PREDICTED: xaa-Pro dipeptidase isoform X1 [Cricetulus griseus]	5.39499	1	2	1	0	0
354479194	PREDICTED: UPF0556 protein C19orf10 homolog [Cricetulus griseus]	6.62651	1	2	1	2.60043	22.49
354496295	PREDICTED: zinc finger and BTB domain-containing protein 48 isoform X1 [Cricetulus griseus]	1.16788	1	2	1	0	0
354475432	PREDICTED: GTP-binding protein SAR1a [Cricetulus griseus]	10.101	1	1	1	0
354473712	PREDICTED: heat shock 70 kDa protein 12B isoform X1 [Cricetulus griseus]	4.84581	1	1	1	0
625238374	PREDICTED: LOW QUALITY PROTEIN: uncharacterized protein LOC103159716 [Cricetulus griseus]	0.753498	1	3	1	0	0
625248668	PREDICTED: carbohydrate sulfotransferase 11 isoform X1 [Cricetulus griseus]	2.27273	1	5	1	1.87495	0

## Sheet: NC378 Day4 CYTO
Accession	Description	Coverage	# Peptides	# PSMs	# Unique Peptides	Score Sequest HT	Score Mascot
625267589	PREDICTED: alpha-actinin-4 isoform X2 [Cricetulus griseus]	64.7856	41	810	27	1304.53	7274.38
625190067	PREDICTED: pyruvate kinase PKM isoform X2 [Cricetulus griseus]	54.5858	32	1330	32	2368.74	16413.1
625248621	PREDICTED: heat shock protein HSP 90-beta [Cricetulus griseus]	51.6575	40	1628	38	2652.97	16244.7
350539823	heat shock cognate 71 kDa protein [Cricetulus griseus]	59.2879	34	1607	32	2738.62	16459.8
346227155	elongation factor 2 [Cricetulus griseus]	61.655	39	930	38	1714.92	8042.12
625238783	PREDICTED: transketolase isoform X2 [Cricetulus griseus]	67.8973	29	819	29	1425.54	7911.84
625292889	PREDICTED: clathrin heavy chain 1 isoform X2 [Cricetulus griseus]	33.5315	34	462	34	770.828	4480
625188301	PREDICTED: alpha-actinin-1 isoform X1 [Cricetulus griseus]	55.0885	36	610	22	930.352	5006.51
346644718	tubulin beta-5 chain [Cricetulus griseus]	73.4234	27	1153	7	2199.04	11198.4
347360906	actin, cytoplasmic 1 [Cricetulus griseus]	71.7333	23	1727	13	3399.45	13997.4
346644707	tubulin beta-4B chain [Cricetulus griseus]	67.3423	25	933	4	1751.14	7928.32
354469077	PREDICTED: fatty acid synthase [Cricetulus griseus]	24.4507	35	414	35	639.385	3042.62
354500398	PREDICTED: ubiquitin-like modifier-activating enzyme 1 isoform X1 [Cricetulus griseus]	43.0057	29	424	29	686.414	4509.98
625280088	PREDICTED: alpha-enolase isoform X3 [Cricetulus griseus]	71.8894	24	1029	24	1888.39	11644.1
354496071	PREDICTED: fructose-bisphosphate aldolase A isoform X2 [Cricetulus griseus]	74.4505	21	480	21	841.168	5846.07
349501082	glyceraldehyde-3-phosphate dehydrogenase [Cricetulus griseus]	74.1742	20	1103	20	1923.73	10704.4
350537945	peroxiredoxin-1 [Cricetulus griseus]	75.8794	19	1082	19	2355.36	6400.48
345842430	tubulin alpha-1B chain [Cricetulus griseus]	66.7406	22	950	1	1633.71	7813.19
345842428	tubulin alpha-1C chain [Cricetulus griseus]	67.0379	22	931	1	1579.59	7813.19
625215235	PREDICTED: L-lactate dehydrogenase A chain isoform X2 [Cricetulus griseus]	63.7119	20	719	20	1078.51	6154.87
346227230	tubulin alpha-1A chain [Cricetulus griseus]	66.7406	22	907	1	1534.32	7052.92
346986359	elongation factor 1-alpha 1 [Cricetulus griseus]	59.5238	18	1005	18	2230.15	4245.35
350537423	78 kDa glucose-regulated protein precursor [Cricetulus griseus]	42.0489	23	474	21	701.403	5371.27
625225201	PREDICTED: annexin A2 isoform X1 [Cricetulus griseus]	63.4218	18	416	18	697.08	3455.19
625283069	PREDICTED: triosephosphate isomerase isoform X2 [Cricetulus griseus]	74.9153	17	442	17	738.704	5478.03
350540646	phosphoglycerate kinase 1 [Cricetulus griseus]	64.7482	18	558	18	984.464	5673.69
354482483	PREDICTED: vimentin [Cricetulus griseus]	57.7253	26	526	26	735.286	5263.12
625265602	PREDICTED: nucleolin isoform X3 [Cricetulus griseus]	32.7611	21	474	21	735.494	5632.64
625258042	PREDICTED: annexin A1 [Cricetulus griseus]	60.9827	16	372	16	654.383	4666.49
625223520	PREDICTED: serpin H1 isoform X1 [Cricetulus griseus]	50.1199	15	383	15	471.447	2733.42
625213910	PREDICTED: neuroblast differentiation-associated protein AHNAK isoform X2 [Cricetulus griseus]	18.4354	23	433	23	423.642	2272.41
354505868	PREDICTED: glutathione S-transferase Y1 [Cricetulus griseus]	73.8532	19	507	12	830.582	4356.77
625199450	PREDICTED: ATP-dependent RNA helicase A isoform X1 [Cricetulus griseus]	22.5191	22	249	22	337.751	1595.24
625260069	PREDICTED: 14-3-3 protein epsilon isoform X2 [Cricetulus griseus]	72.549	21	538	19	787.982	3660.51
625235429	PREDICTED: cofilin-1 [Cricetulus griseus]	67.4699	13	467	13	1087.04	3166.06
350537543	glutathione S-transferase P 1 [Cricetulus griseus]	62.8571	13	891	13	1490.62	9484.51
354480649	PREDICTED: exportin-2 [Cricetulus griseus]	29.7631	19	263	19	472.957	1826.13
625234125	PREDICTED: elongation factor 1-gamma [Cricetulus griseus]	64.9886	19	427	19	622.401	3127.81
625189086	PREDICTED: heterogeneous nuclear ribonucleoproteins A2/B1 isoform X1 [Cricetulus griseus]	43.6693	16	359	14	477.146	3011.16
350539836	T-complex protein 1 subunit alpha [Cricetulus griseus]	51.7986	21	236	21	327.66	2241.45
625258771	PREDICTED: importin-5 isoform X2 [Cricetulus griseus]	29.8086	19	147	19	231.099	571.379
625267388	PREDICTED: eukaryotic initiation factor 4A-I [Cricetulus griseus]	50	16	332	16	498.862	4363.16
625282467	PREDICTED: hydroxymethylglutaryl-CoA synthase, cytoplasmic [Cricetulus griseus]	54.0385	18	292	18	562.576	2486.56
625283674	PREDICTED: 14-3-3 protein theta [Cricetulus griseus]	56.3265	18	346	12	594.4	2786.37
625287094	PREDICTED: T-complex protein 1 subunit gamma [Cricetulus griseus]	47.3394	22	213	22	350.103	1187.64
354504493	PREDICTED: 6-phosphogluconate dehydrogenase, decarboxylating isoform X1 [Cricetulus griseus]	62.1118	20	294	20	515.448	2891.27
625254280	PREDICTED: guanine nucleotide-binding protein subunit beta-2-like 1 isoform X2 [Cricetulus griseus]	64.3533	14	294	14	586.73	1806.07
625190571	PREDICTED: tropomyosin alpha-4 chain [Cricetulus griseus]	34.6386	14	342	9	546.944	2387.33
625203562	PREDICTED: 14-3-3 protein beta/alpha [Cricetulus griseus]	58.8	16	294	10	539.403	2887.62
625184278	PREDICTED: WD repeat-containing protein 1 isoform X1 [Cricetulus griseus]	43.7294	17	211	17	264.691	1100.89
354478932	PREDICTED: tropomyosin alpha-3 chain isoform X3 [Cricetulus griseus]	54.0323	15	300	10	450.727	2838.89
625188420	PREDICTED: heterogeneous nuclear ribonucleoprotein A3 isoform X1 [Cricetulus griseus]	34.8285	13	246	11	410.864	3012.58
354506474	PREDICTED: glutathione S-transferase Mu 3 isoform X1 [Cricetulus griseus]	61.2335	13	282	12	532.349	2511.58
354486538	PREDICTED: D-3-phosphoglycerate dehydrogenase [Cricetulus griseus]	35.4597	14	227	14	487.548	1938.37
625255816	PREDICTED: T-complex protein 1 subunit theta isoform X3 [Cricetulus griseus]	48.2897	20	218	20	285.98	2055.43
354502777	PREDICTED: ras GTPase-activating-like protein IQGAP1 isoform X1 [Cricetulus griseus]	17.6826	18	151	17	194.542	928.353
625215065	PREDICTED: bifunctional purine biosynthesis protein PURH isoform X1 [Cricetulus griseus]	45.1014	17	178	17	267.365	748.703
625257123	PREDICTED: glutathione S-transferase Mu 7 [Cricetulus griseus]	50	12	319	3	550.411	3277.24
625224533	PREDICTED: nuclease-sensitive element-binding protein 1, partial [Cricetulus griseus]	54.4828	10	197	6	379.585	3205.82
625240103	PREDICTED: T-complex protein 1 subunit epsilon [Cricetulus griseus]	46.7652	19	172	18	269.208	1471.36
350538125	protein disulfide-isomerase A3 precursor [Cricetulus griseus]	45.1485	19	246	19	302.239	1257.71
354489619	PREDICTED: isocitrate dehydrogenase [NADP] cytoplasmic [Cricetulus griseus]	43.4783	15	167	15	212.755	1567.31
350539641	stress-induced-phosphoprotein 1 [Cricetulus griseus]	43.6464	19	183	19	262.784	1316.53
625192997	PREDICTED: heterogeneous nuclear ribonucleoprotein U, partial [Cricetulus griseus]	41.5459	18	238	17	380.224	1794.23
625203986	PREDICTED: peptidyl-prolyl cis-trans isomerase A [Cricetulus griseus]	71.3415	12	599	4	937.425	4786.66
350537691	aldose reductase-related protein 2 [Cricetulus griseus]	62.9747	14	184	12	337.696	1196.38
625225560	PREDICTED: heterogeneous nuclear ribonucleoprotein A1 isoform X1 [Cricetulus griseus]	29.7587	10	214	8	273.086	1657.99
354465044	PREDICTED: rab GDP dissociation inhibitor beta [Cricetulus griseus]	46.5169	15	143	15	243.481	1403.9
625221748	PREDICTED: heterogeneous nuclear ribonucleoprotein K isoform X1 [Cricetulus griseus]	43.9655	13	278	13	478.181	2618.58
625289169	PREDICTED: 60S ribosomal protein L6 isoform X1 [Cricetulus griseus]	43.6242	14	231	14	318.332	1696.58
346421364	calreticulin precursor [Cricetulus griseus]	46.7626	13	312	13	628.476	934.831
354487474	PREDICTED: endoplasmin [Cricetulus griseus]	21.5442	16	251	14	323.557	2613.55
379056390	thioredoxin reductase 1, cytoplasmic [Cricetulus griseus]	47.6954	14	244	14	414.199	1507.08
625260143	PREDICTED: polyadenylate-binding protein 1 [Cricetulus griseus]	27.2013	13	185	13	327.831	1712.42
625186959	PREDICTED: phosphoglycerate mutase 1 isoform X1 [Cricetulus griseus]	62.2047	12	284	12	379.028	1717.5
625182597	PREDICTED: phosphatidylethanolamine-binding protein 1 isoform X1 [Cricetulus griseus]	80.2139	9	308	9	514.787	3797.73
625204719	PREDICTED: adenylyl cyclase-associated protein 1 [Cricetulus griseus]	40.0844	13	174	13	324.595	1546.4
625216756	PREDICTED: S-formylglutathione hydrolase isoform X1 [Cricetulus griseus]	49.6454	9	210	9	354.64	1312.94
625240830	PREDICTED: nucleoside diphosphate kinase B [Cricetulus griseus]	75	9	403	7	652.252	3265.81
625291442	PREDICTED: 26S proteasome non-ATPase regulatory subunit 2 isoform X2 [Cricetulus griseus]	21.8062	12	121	12	185.384	1112.36
354465900	PREDICTED: ATP-dependent RNA helicase DDX3X isoform X1 [Cricetulus griseus]	32.4773	15	108	14	151.082	745.167
625267975	PREDICTED: macrophage-capping protein [Cricetulus griseus]	61.3181	12	197	12	314.166	2068.94
625204479	PREDICTED: transitional endoplasmic reticulum ATPase isoform X1 [Cricetulus griseus]	29.6526	15	146	15	236.324	838.584
625290509	PREDICTED: T-complex protein 1 subunit beta isoform X2 [Cricetulus griseus]	24.6299	11	138	11	190.301	1449.84
354484391	PREDICTED: 14-3-3 protein zeta/delta [Cricetulus griseus]	60.4082	14	304	9	475.311	2988.57
625261992	PREDICTED: 14-3-3 protein gamma isoform X2 [Cricetulus griseus]	65.1584	12	196	7	291.389	1178.06
625248494	PREDICTED: importin subunit beta-1 [Cricetulus griseus]	19.5205	11	149	11	268.71	910.319
625227859	PREDICTED: glutathione S-transferase Mu 6 [Cricetulus griseus]	50	12	249	10	442.572	1841.93
625278096	PREDICTED: high mobility group protein B1 isoform X2 [Cricetulus griseus]	46.9767	9	185	9	390.95	1072.74
350539813	glucose-6-phosphate isomerase [Cricetulus griseus]	34.767	13	185	13	266.506	1750.22
354481833	PREDICTED: acetyl-CoA acetyltransferase, cytosolic isoform X1 [Cricetulus griseus]	50.1259	10	110	10	209.832	957.971
625184696	PREDICTED: actin, alpha skeletal muscle [Cricetulus griseus]	28.934	11	793	1	1153.72	6289
625280950	PREDICTED: malate dehydrogenase, cytoplasmic [Cricetulus griseus]	52.6946	13	258	13	413.156	1718.42
625286340	PREDICTED: annexin A5 [Cricetulus griseus]	48.9097	13	248	13	342.874	2158.84
625221035	PREDICTED: 60S ribosomal protein L7a isoform X1 [Cricetulus griseus]	40.6015	11	215	11	338.912	1716.34
625206001	PREDICTED: histone H3.1-like [Cricetulus griseus]	37.2727	12	516	9	690.114	4970.49
354494770	PREDICTED: 60S ribosomal protein L3 [Cricetulus griseus]	34.4913	12	158	12	225.175	670.908
354469648	PREDICTED: eukaryotic translation initiation factor 5A-1 [Cricetulus griseus]	46.1039	9	168	9	324.43	802.765
625212738	PREDICTED: moesin isoform X1 [Cricetulus griseus]	24.2634	12	133	6	170.975	1129.2
354482082	PREDICTED: aldose reductase isoform X1 [Cricetulus griseus]	54.7468	14	251	12	367.297	1107.58
354480001	PREDICTED: T-complex protein 1 subunit delta [Cricetulus griseus]	25.4174	11	137	10	203.182	1142.69
625242724	PREDICTED: LOW QUALITY PROTEIN: farnesyl pyrophosphate synthase isoform X2 [Cricetulus griseus]	42.5743	10	225	10	307.37	1513.22
625205201	PREDICTED: flavin reductase (NADPH) isoform X1 [Cricetulus griseus]	68.932	11	321	11	422.819	2021.05
354476131	PREDICTED: transgelin-2 [Cricetulus griseus]	59.799	9	205	9	482.03	1741.7
625212557	PREDICTED: T-complex protein 1 subunit eta isoform X1 [Cricetulus griseus]	31.8637	12	165	12	239.254	1290.11
625285936	PREDICTED: uncharacterized protein LOC103163334 [Cricetulus griseus]	15.4567	6	312	2	1039.15	93.8741
350539629	40S ribosomal protein S4 [Cricetulus griseus]	48.6692	13	161	13	226.423	542.151
625252504	PREDICTED: T-complex protein 1 subunit zeta [Cricetulus griseus]	31.6384	12	140	12	210.074	796.263
625271377	PREDICTED: peptidyl-prolyl cis-trans isomerase FKBP4 isoform X2 [Cricetulus griseus]	26.4583	9	98	9	274.389	749.721
354484084	PREDICTED: 40S ribosomal protein S3a [Cricetulus griseus]	39.7727	10	127	10	231.096	490.955
625180605	PREDICTED: E3 ubiquitin-protein ligase NEDD4 isoform X1 [Cricetulus griseus]	20.565	12	94	12	125.836	725.325
625247078	PREDICTED: uncharacterized protein LOC100755894 isoform X7 [Cricetulus griseus]	20.2473	9	168	2	253.461	2121.68
354497025	PREDICTED: prostaglandin reductase 1 isoform X1 [Cricetulus griseus]	44.9848	10	139	10	250.289	1059.54
354470166	PREDICTED: 40S ribosomal protein S8 [Cricetulus griseus]	58.1731	11	245	11	387.267	1587.12
625192391	PREDICTED: inorganic pyrophosphatase [Cricetulus griseus]	39.7924	8	141	8	228.981	1159.33
354469527	PREDICTED: cullin-associated NEDD8-dissociated protein 1 [Cricetulus griseus]	18.408	11	98	11	143.324	800.361
625242500	PREDICTED: heterogeneous nuclear ribonucleoprotein F [Cricetulus griseus]	33.253	7	120	5	194.375	1082.74
354478443	PREDICTED: nucleoside diphosphate kinase A [Cricetulus griseus]	75.6579	10	250	8	340.465	1646.5
625259765	PREDICTED: LOW QUALITY PROTEIN: 40S ribosomal protein S3 isoform X2 [Cricetulus griseus]	59.2437	11	229	1	362.027	1858.02
625252483	PREDICTED: GTP-binding nuclear protein Ran isoform X2 [Cricetulus griseus]	39.8148	9	211	9	317.432	1284.44
625223526	PREDICTED: 40S ribosomal protein S3 isoform X1 [Cricetulus griseus]	56.3786	11	218	1	324.995	1858.02
625193837	PREDICTED: LOW QUALITY PROTEIN: 60S ribosomal protein L4 isoform X1 [Cricetulus griseus]	23.8771	10	116	10	222.172	356.211
625195560	PREDICTED: protein disulfide-isomerase A6 [Cricetulus griseus]	27.6404	8	142	8	232.46	1973.59
354502560	PREDICTED: protein DJ-1 [Cricetulus griseus]	62.4339	8	110	8	264.503	376.429
625246730	PREDICTED: C-1-tetrahydrofolate synthase, cytoplasmic [Cricetulus griseus]	17.094	11	49	11	85.3173	272.144
354486067	PREDICTED: 60S ribosomal protein L5 [Cricetulus griseus]	36.7003	10	135	10	213.363	941.712
625215345	PREDICTED: serine/threonine-protein phosphatase 2A 65 kDa regulatory subunit A alpha isoform isoform X1 [Cricetulus griseus]	29.3718	11	110	11	203.103	623.104
625284821	PREDICTED: rho GDP-dissociation inhibitor 1 isoform X1 [Cricetulus griseus]	43.2203	8	162	8	243.344	1481.67
345842370	40S ribosomal protein SA [Cricetulus griseus]	52.2034	9	137	9	271.051	1026.45
625285542	PREDICTED: alanine--tRNA ligase, cytoplasmic [Cricetulus griseus]	19.7314	10	65	10	96.5085	182.498
625237309	PREDICTED: adenosylhomocysteinase [Cricetulus griseus]	33.7963	9	77	9	131.956	721.453
350538479	tubulin beta-6 chain [Cricetulus griseus]	21.4765	10	321	2	425.712	2442.85
625265838	PREDICTED: SH3 domain-binding glutamic acid-rich-like protein [Cricetulus griseus]	84.2105	7	238	7	355.668	2755.66
625243080	PREDICTED: UDP-glucose 6-dehydrogenase isoform X3 [Cricetulus griseus]	32.6296	11	101	11	140.204	572.666
625192764	PREDICTED: galectin-3 [Cricetulus griseus]	28.3525	6	157	6	150.63	1038.86
354495736	PREDICTED: serine/threonine-protein phosphatase PP1-alpha catalytic subunit isoform X1 [Cricetulus griseus]	37.8788	9	84	9	134.632	416.343
354472059	PREDICTED: 60S ribosomal protein L15 isoform X1 [Cricetulus griseus]	47.0588	10	150	10	200.305	1267.04
625253939	PREDICTED: LOW QUALITY PROTEIN: peptidyl-prolyl cis-trans isomerase A-like [Cricetulus griseus]	51.2195	9	303	1	363.176	2475.04
625269063	PREDICTED: F-actin-capping protein subunit beta isoform X10 [Cricetulus griseus]	29.8742	7	79	7	157.484	898.946
625198685	PREDICTED: polypyrimidine tract-binding protein 1 isoform X1 [Cricetulus griseus]	26.0105	10	139	10	209.64	865.687
625212060	PREDICTED: annexin A4 [Cricetulus griseus]	30.094	8	75	8	126.918	941.075
354491739	PREDICTED: poly(rC)-binding protein 1 [Cricetulus griseus]	45.5056	9	106	7	242.272	304.505
625237137	PREDICTED: 60S acidic ribosomal protein P2 isoform X1 [Cricetulus griseus]	77.3913	6	187	6	233.292	1729.7
625261272	PREDICTED: LOW QUALITY PROTEIN: 60S ribosomal protein L12 isoform X2 [Cricetulus griseus]	39.1304	6	138	6	276.737	1280.21
354496408	PREDICTED: galectin-1 [Cricetulus griseus]	54.0741	7	227	7	474.601	2055.41
625234436	PREDICTED: acyl-CoA-binding protein [Cricetulus griseus]	63.2184	6	223	6	246.714	1834.9
625243691	PREDICTED: proteasome subunit alpha type-7 [Cricetulus griseus]	39.9194	7	104	7	136.381	1097.26
354502985	PREDICTED: glutathione S-transferase alpha-3 [Cricetulus griseus]	41.629	7	209	5	299.914	1211.61
625236131	PREDICTED: proteasome activator complex subunit 2 [Cricetulus griseus]	34.3096	5	134	5	186.719	772.566
625249571	PREDICTED: annexin A6 isoform X2 [Cricetulus griseus]	22.5854	9	72	9	130.848	259.933
354497863	PREDICTED: RNA-binding protein FUS isoform X1 [Cricetulus griseus]	22.2437	6	52	6	95.8553	258.799
354485048	PREDICTED: polymerase I and transcript release factor [Cricetulus griseus]	30.9463	9	122	9	173.416	1751.25
625266307	PREDICTED: proteasome subunit alpha type-5 [Cricetulus griseus]	39.4191	6	130	6	196.741	1188.21
625288123	PREDICTED: LOW QUALITY PROTEIN: 60S ribosomal protein L7 isoform X2 [Cricetulus griseus]	39.1129	8	134	8	200.726	890.1
354507332	PREDICTED: 60S ribosomal protein L8 [Cricetulus griseus]	38.5214	7	94	7	115.698	904.482
625265228	PREDICTED: acidic leucine-rich nuclear phosphoprotein 32 family member E isoform X2 [Cricetulus griseus]	24.8	5	103	5	243.222	1420
625270867	PREDICTED: calmodulin [Cricetulus griseus]	71.8121	7	267	7	408.852	3252.75
625233493	PREDICTED: 26S proteasome non-ATPase regulatory subunit 13 isoform X3 [Cricetulus griseus]	24.734	7	71	7	84.4325	580.432
625186682	PREDICTED: peroxiredoxin-6 isoform X1 [Cricetulus griseus]	49.5536	7	86	7	88.2217	703.135
625237172	PREDICTED: cathepsin D [Cricetulus griseus]	34.0686	9	68	9	87.6011	522.678
354467008	PREDICTED: 60S acidic ribosomal protein P0 isoform X2 [Cricetulus griseus]	37.2671	8	125	8	224.267	729.268
625222202	PREDICTED: nucleophosmin isoform X2 [Cricetulus griseus]	35.3147	7	117	7	161.761	925.957
354470110	PREDICTED: alcohol dehydrogenase [NADP(+)] isoform X1 [Cricetulus griseus]	40.4321	7	122	6	139.379	716.9
354488159	PREDICTED: proliferation-associated protein 2G4 [Cricetulus griseus]	24.6193	8	112	8	165.479	733.037
354475571	PREDICTED: NSFL1 cofactor p47 isoform X1 [Cricetulus griseus]	38.4409	10	74	10	101.444	835.462
625218055	PREDICTED: elongation factor 1-delta isoform X5 [Cricetulus griseus]	37.5796	8	122	1	183.533	1407.75
625236140	PREDICTED: LOW QUALITY PROTEIN: proteasome activator complex subunit 1 isoform X2 [Cricetulus griseus]	38.1526	9	51	9	47.3267	389.879
625196049	PREDICTED: 40S ribosomal protein S2 isoform X1 [Cricetulus griseus]	37.884	10	177	10	247.356	523.7
625267812	PREDICTED: LOW QUALITY PROTEIN: nuclear migration protein nudC isoform X2, partial [Cricetulus griseus]	20.4204	5	76	5	125.682	887.01
350538257	peroxiredoxin-2 [Cricetulus griseus]	39.3939	6	100	6	102.175	595.912
354497186	PREDICTED: cytosolic non-specific dipeptidase [Cricetulus griseus]	29.4737	9	80	9	98.7703	603.651
625272443	PREDICTED: nucleosome assembly protein 1-like 1 [Cricetulus griseus]	37.8517	8	97	7	130.2	786.61
625255894	PREDICTED: superoxide dismutase [Cu-Zn] [Cricetulus griseus]	62.3377	4	185	4	253.876	1565.84
625202398	PREDICTED: 14-3-3 protein eta [Cricetulus griseus]	47.7273	8	136	5	188.086	1249.08
625219233	PREDICTED: heterogeneous nuclear ribonucleoprotein D0, partial [Cricetulus griseus]	21.843	6	102	5	198.5	951.735
625290771	PREDICTED: serpin B6 isoform X1 [Cricetulus griseus]	32.4582	9	53	9	50.6123	255.874
625225948	PREDICTED: prothymosin alpha isoform X1 [Cricetulus griseus]	10.9489	4	124	4	259.546	2912.86
625275804	PREDICTED: glutathione S-transferase Mu 1 [Cricetulus griseus]	33.4862	7	170	3	252.445	1847.74
625216342	PREDICTED: ribonuclease inhibitor isoform X1 [Cricetulus griseus]	28.3401	9	38	9	70.8551	123.3
354486298	PREDICTED: proteasome subunit beta type-1 [Cricetulus griseus]	38.75	6	59	6	97.468	635.592
625193622	PREDICTED: transforming protein RhoA [Cricetulus griseus]	58.5492	7	69	3	136.348	261.647
354481232	PREDICTED: radixin [Cricetulus griseus]	18.5249	9	95	3	129.704	863.851
625222011	PREDICTED: inosine-5'-monophosphate dehydrogenase 2 isoform X1 [Cricetulus griseus]	30.1115	9	53	9	85.1392	271.469
625218545	PREDICTED: plasminogen activator inhibitor 1 RNA-binding protein isoform X1 [Cricetulus griseus]	21.4464	7	74	7	112.479	667.707
354476838	PREDICTED: 6-phosphofructokinase, liver type isoform X1 [Cricetulus griseus]	15.641	9	56	9	87.4857	333.302
625280871	PREDICTED: proteasome subunit alpha type-6 isoform X2 [Cricetulus griseus]	35.7724	8	101	8	152.689	1142.24
354484771	PREDICTED: glycylpeptide N-tetradecanoyltransferase 1 [Cricetulus griseus]	23.4343	7	49	7	69.0814	448.328
625205550	PREDICTED: heterogeneous nuclear ribonucleoprotein H [Cricetulus griseus]	20.49	6	74	4	126.931	830.307
625182672	PREDICTED: lupus La protein isoform X1 [Cricetulus griseus]	30.2211	11	64	11	89.5562	352.505
625215126	PREDICTED: prosaposin isoform X1 [Cricetulus griseus]	13.4907	6	71	6	151.811	362.507
625279636	PREDICTED: ATP-citrate synthase isoform X3 [Cricetulus griseus]	10.1726	8	57	8	75.7435	296.015
625216841	PREDICTED: coronin-1B [Cricetulus griseus]	23.7603	9	45	9	66.8333	230.591
625248471	PREDICTED: LIM and SH3 domain protein 1 isoform X2 [Cricetulus griseus]	27.3764	7	72	7	113.556	578.179
350538007	proliferating cell nuclear antigen [Cricetulus griseus]	34.0996	8	83	8	160.753	759.217
625247334	PREDICTED: 40S ribosomal protein S15 isoform X3 [Cricetulus griseus]	64.1379	5	144	5	204.645	676.254
354482847	PREDICTED: cellular nucleic acid-binding protein isoform X3 [Cricetulus griseus]	38.9831	5	52	5	144.064
625290100	PREDICTED: ubiquitin-40S ribosomal protein S27a [Cricetulus griseus]	50.641	6	194	6	283	1070.55
625284829	PREDICTED: protein disulfide-isomerase, partial [Cricetulus griseus]	26.3485	7	77	7	111.572	402.19
350539727	chromobox protein homolog 3 [Cricetulus griseus]	52.459	6	52	6	130.751	713.613
625218325	PREDICTED: Y-box-binding protein 3, partial [Cricetulus griseus]	20.2703	5	75	1	106.912	541.978
625215070	PREDICTED: histone-binding protein RBBP7 [Cricetulus griseus]	28.2353	6	39	6	72.2993	111.384
625286785	PREDICTED: annexin A11 [Cricetulus griseus]	15.9046	6	46	6	93.0702	245.549
354491211	PREDICTED: heterogeneous nuclear ribonucleoproteins C1/C2 isoform X1 [Cricetulus griseus]	27.0701	7	79	7	110.024	965.622
625215711	PREDICTED: 40S ribosomal protein S5 isoform X1 [Cricetulus griseus]	41.6667	8	67	8	177.039	372.109
625275403	PREDICTED: 60S ribosomal protein L30 isoform X2 [Cricetulus griseus]	24.8175	6	78	6	201.006	369.649
350538733	60S ribosomal protein L13 [Cricetulus griseus]	40.7583	8	121	8	162.322	757.157
354484974	PREDICTED: 60S ribosomal protein L27 isoform X1 [Cricetulus griseus]	38.2353	5	117	5	127.142	794.811
625257038	PREDICTED: hsc70-interacting protein isoform X2 [Cricetulus griseus]	17.7898	5	56	5	116.656	490.544
354481732	PREDICTED: small nuclear ribonucleoprotein Sm D1 isoform X1 [Cricetulus griseus]	54.6218	4	110	4	181.317	1023.31
625188845	PREDICTED: heat shock 70 kDa protein 4, partial [Cricetulus griseus]	12.6946	7	54	6	82.6573	369.22
406719592	transaldolase [Cricetulus griseus]	24.0356	7	70	7	113.451	378.071
625284147	PREDICTED: legumain [Cricetulus griseus]	13.9269	3	43	3	101.616	145.6
354477453	PREDICTED: proteasome subunit beta type-2 [Cricetulus griseus]	53.2338	7	60	7	86.3742	689.561
354471594	PREDICTED: cathepsin B [Cricetulus griseus]	23.8938	4	84	4	142.845	999.841
625255317	PREDICTED: elongation factor 1-beta [Cricetulus griseus]	40	5	89	5	167.862	1039.6
354493136	PREDICTED: 40S ribosomal protein S11 isoform X1 [Cricetulus griseus]	42.4051	6	79	6	144.448	261.6
625221177	PREDICTED: protein SET isoform X1 [Cricetulus griseus]	24.024	5	137	5	278.42	1633.99
625272915	PREDICTED: 40S ribosomal protein S12 isoform X2 [Cricetulus griseus]	47.7273	5	79	5	204.871	36.07
625186195	PREDICTED: catalase isoform X1 [Cricetulus griseus]	15.6757	6	36	6	64.562	532.687
354474350	PREDICTED: peptidyl-prolyl cis-trans isomerase B [Cricetulus griseus]	37.037	6	74	6	128.111	651.521
354480104	PREDICTED: histone H1.4 isoform X1 [Cricetulus griseus]	13.5458	6	109	6	150.511	1308
354468130	PREDICTED: destrin isoform X1 [Cricetulus griseus]	53.3333	6	54	6	106.289	578.539
625262744	PREDICTED: myosin-9 isoform X3 [Cricetulus griseus]	6.17347	9	62	5	65.9579	226.067
625253857	PREDICTED: 40S ribosomal protein S16 isoform X2 [Cricetulus griseus]	49.3151	7	110	7	135.892	974.765
625218957	PREDICTED: 40S ribosomal protein S18 isoform X1 [Cricetulus griseus]	41.4474	8	135	8	171.246	970.317
625198438	PREDICTED: ran-specific GTPase-activating protein [Cricetulus griseus]	29.4118	5	57	5	81.3069	269.9
625267595	PREDICTED: LOW QUALITY PROTEIN: heterogeneous nuclear ribonucleoprotein L isoform X2 [Cricetulus griseus]	21.1587	6	50	6	96.8269	348.658
625243490	PREDICTED: 60S ribosomal protein L17 [Cricetulus griseus]	41.8478	6	127	6	136.171	1058.09
625199809	PREDICTED: hypoxanthine-guanine phosphoribosyltransferase [Cricetulus griseus]	34.8624	5	26	5	73.0741	139.879
354470855	PREDICTED: actin-related protein 3 isoform X1 [Cricetulus griseus]	34.4498	7	65	7	115.016	185.58
552953713	40S ribosomal protein S7 [Cricetulus griseus]	55.6701	9	78	9	87.4324	342.114
625274316	PREDICTED: phosphoserine aminotransferase isoform X2 [Cricetulus griseus]	21.3514	6	79	6	93.9716	719.632
625222363	PREDICTED: 60S ribosomal protein L10 isoform X1 [Cricetulus griseus]	25.1656	7	75	7	96.4771	202.295
345842518	carbonyl reductase 1 [Cricetulus griseus]	28.1588	5	53	5	97.6091	351.502
354492781	PREDICTED: chloride intracellular channel protein 1 isoform X1 [Cricetulus griseus]	48.5477	8	87	8	118.68	702.653
625240007	PREDICTED: heterogeneous nuclear ribonucleoprotein A/B isoform X2 [Cricetulus griseus]	27.5194	5	98	4	149.663	742.453
625180545	PREDICTED: bifunctional glutamate/proline--tRNA ligase isoform X1 [Cricetulus griseus]	7.90488	8	31	8	49.2474	131.467
625260720	PREDICTED: TAR DNA-binding protein 43 isoform X1 [Cricetulus griseus]	28.744	8	59	8	62.6927	343.903
354474813	PREDICTED: 60S ribosomal protein L23 [Cricetulus griseus]	43.5714	5	72	5	129.024	516.749
625274665	PREDICTED: probable ATP-dependent RNA helicase DDX5 [Cricetulus griseus]	12.6829	6	71	5	97.5798	539.059
354497356	PREDICTED: ADP-ribosylation factor 3 [Cricetulus griseus]	40.884	5	64	3	95.9377	772.545
354506625	PREDICTED: 60S ribosomal protein L9 [Cricetulus griseus]	32.8125	5	51	5	85.0099	333.756
354493216	PREDICTED: 26S proteasome non-ATPase regulatory subunit 7 [Cricetulus griseus]	22.5	4	60	4	82.3366	305.33
625207446	PREDICTED: myosin light polypeptide 6 isoform X1 [Cricetulus griseus]	47.3684	6	76	6	117.045	490.494
625267240	PREDICTED: profilin-1 [Cricetulus griseus]	54.2857	7	129	7	201.119	1121.14
625250820	PREDICTED: copine-1 isoform X3 [Cricetulus griseus]	5.02939	4	44	4	80.2383	95.8446
354478978	PREDICTED: protein S100-A6 [Cricetulus griseus]	70.7865	7	260	7	350.909	1396.46
354493494	PREDICTED: S-methyl-5'-thioadenosine phosphorylase [Cricetulus griseus]	28.9753	5	46	5	87.7142	270.972
625272609	PREDICTED: nascent polypeptide-associated complex subunit alpha [Cricetulus griseus]	26.5116	4	148	4	218.877	2448.95
625249942	PREDICTED: myotrophin [Cricetulus griseus]	56.4103	3	40	3	110.314	483.376
625257178	PREDICTED: D-dopachrome decarboxylase [Cricetulus griseus]	28.8136	4	50	4	89.2364	94.5267
625243351	PREDICTED: ribose-phosphate pyrophosphokinase 1 isoform X3 [Cricetulus griseus]	24.5283	5	49	1	79.281	417.32
625218033	PREDICTED: glutathione S-transferase A4 [Cricetulus griseus]	34.2342	8	83	6	88.6702	411.589
625289956	PREDICTED: staphylococcal nuclease domain-containing protein 1 isoform X2 [Cricetulus griseus]	10.9375	7	29	7	27.5954	276.862
354471172	PREDICTED: aspartate aminotransferase, cytoplasmic [Cricetulus griseus]	24.4552	7	32	7	28.664	355.173
354466428	PREDICTED: heterogeneous nuclear ribonucleoprotein Q isoform X5 [Cricetulus griseus]	10.4334	6	80	6	84.6993	440.496
625275433	PREDICTED: uncharacterized protein LOC100763771 isoform X2 [Cricetulus griseus]	8.54701	4	83	4	140.195	708.255
625184631	PREDICTED: leukocyte elastase inhibitor [Cricetulus griseus]	15.8311	5	43	5	73.6103	215.188
354472901	PREDICTED: histone H2A type 2-A [Cricetulus griseus]	35.3846	4	161	2	211.736	1587.36
625291731	PREDICTED: ribose-phosphate pyrophosphokinase 2 isoform X1 [Cricetulus griseus]	25.7862	5	40	1	63.9178	257.521
625256908	PREDICTED: septin-2 [Cricetulus griseus]	30.1939	6	42	6	54.5094	86.3516
625290232	PREDICTED: 60S ribosomal protein L18 isoform X2 [Cricetulus griseus]	31.9149	5	138	5	207.985	1306.86
625224932	PREDICTED: multifunctional protein ADE2 isoform X1 [Cricetulus griseus]	18.8034	6	44	6	65.1262	377.118
625262387	PREDICTED: proteasome subunit alpha type-2 [Cricetulus griseus]	32.4786	5	58	5	92.6851	476.506
625234815	PREDICTED: proteasome subunit beta type-4 [Cricetulus griseus]	36.3636	6	42	6	52.3637	270.977
625207767	PREDICTED: 40S ribosomal protein S14 isoform X1 [Cricetulus griseus]	32.2581	6	75	6	111.911	486.508
625209431	PREDICTED: thioredoxin isoform X1 [Cricetulus griseus]	57.1429	5	186	5	330.458	1237.49
625269763	PREDICTED: histone H3.3 isoform X2 [Cricetulus griseus]	48.5294	5	117	1	252.274	93.8741
625226023	PREDICTED: eukaryotic translation initiation factor 4B isoform X1 [Cricetulus griseus]	12.987	4	43	4	59.1671	396.591
625215424	PREDICTED: 40S ribosomal protein S20 isoform X1 [Cricetulus griseus]	28.5714	4	62	4	83.9282	350.353
350539789	heat shock protein 105 kDa [Cricetulus griseus]	7.34266	5	32	4	66.3346	421.989
625285198	PREDICTED: non-POU domain-containing octamer-binding protein isoform X2 [Cricetulus griseus]	18.8559	7	84	6	113.606	260.315
625288159	PREDICTED: thymidylate synthase [Cricetulus griseus]	13.0293	3	41	3	64.0968	485.63
354487134	PREDICTED: 60S ribosomal protein L23a [Cricetulus griseus]	34.6154	7	104	7	129.433	813.612
354468539	PREDICTED: 60S ribosomal protein L21 isoform X1 [Cricetulus griseus]	32.5	4	97	4	155.759	1173.64
625265608	PREDICTED: 26S proteasome non-ATPase regulatory subunit 1 isoform X3 [Cricetulus griseus]	9.33893	5	20	5	51.8493	166.588
625250158	PREDICTED: F-actin-capping protein subunit alpha-1 isoform X2 [Cricetulus griseus]	27.2727	5	63	5	97.0822	520.077
625266152	PREDICTED: protein S100-A11 [Cricetulus griseus]	69	4	152	4	350.999	792.381
625194740	PREDICTED: splicing factor, proline- and glutamine-rich isoform X1, partial [Cricetulus griseus]	13.3909	4	32	3	34.8379	242.912
625214219	PREDICTED: 40S ribosomal protein S19 isoform X1 [Cricetulus griseus]	31.0345	5	90	5	119.806	568.94
354478471	PREDICTED: 26S protease regulatory subunit 4 isoform X1 [Cricetulus griseus]	11.5909	4	28	4	35.0132	319.311
625192899	PREDICTED: acidic leucine-rich nuclear phosphoprotein 32 family member B, partial [Cricetulus griseus]	15.7692	3	77	2	130.827	743.686
625193320	PREDICTED: translationally-controlled tumor protein isoform X1 [Cricetulus griseus]	21.5116	3	86	3	117.187	685.272
625185523	PREDICTED: 60S ribosomal protein L26 isoform X1 [Cricetulus griseus]	23.0047	5	63	5	82.634	566.672
625250162	PREDICTED: rho-related GTP-binding protein RhoC [Cricetulus griseus]	46.114	5	42	1	85.8224	116.798
346227157	40S ribosomal protein S17 [Cricetulus griseus]	40	5	72	5	126.456	485.755
625191534	PREDICTED: LOW QUALITY PROTEIN: heterogeneous nuclear ribonucleoprotein A3-like isoform X1 [Cricetulus griseus]	14.6341	4	79	2	123.348	539.95
625213664	PREDICTED: 60S ribosomal protein L10a isoform X1 [Cricetulus griseus]	19.8157	3	42	3	97.837	71.6508
625256794	PREDICTED: fatty acid-binding protein, adipocyte [Cricetulus griseus]	32.5758	4	68	4	96.7626	717.226
354471687	PREDICTED: sorbitol dehydrogenase [Cricetulus griseus]	19.6078	5	18	5	27.3761	82.3608
354477958	PREDICTED: eukaryotic translation initiation factor 6 isoform X1 [Cricetulus griseus]	35.5102	4	40	4	78.6085	330.191
625214661	PREDICTED: 60S ribosomal protein L14 [Cricetulus griseus]	26.7606	5	85	5	122.659	1018.7
625210041	PREDICTED: poly(rC)-binding protein 2 isoform X1 [Cricetulus griseus]	20.2186	5	53	3	98.2324	256.937
625242453	PREDICTED: exportin-1 isoform X2 [Cricetulus griseus]	7.57156	4	41	4	66.601	129.491
625267182	PREDICTED: protein disulfide-isomerase A4 isoform X2 [Cricetulus griseus]	14.7975	7	53	7	57.7463	130.987
625228994	PREDICTED: alcohol dehydrogenase class-3 [Cricetulus griseus]	22.7273	5	37	5	74.8407	29.5
625285276	PREDICTED: 40S ribosomal protein S23 [Cricetulus griseus]	29.3706	5	50	5	65.6149	471.558
625246052	PREDICTED: actin-related protein 2/3 complex subunit 2 [Cricetulus griseus]	24.3333	4	23	4	23.793	209.86
354481186	PREDICTED: filamin-B isoform X2 [Cricetulus griseus]	2.69024	5	26	5	33.768	234.946
625284450	PREDICTED: importin-9 isoform X2 [Cricetulus griseus]	8.45341	4	56	4	56.0516	200.354
625281432	PREDICTED: serine/arginine-rich splicing factor 1 isoform X2 [Cricetulus griseus]	25.8065	5	55	5	56.223	362.654
625207720	PREDICTED: 40S ribosomal protein S10 [Cricetulus griseus]	14.5455	3	46	3	74.0415	955.573
625276429	PREDICTED: proteasome subunit alpha type-3 [Cricetulus griseus]	21.1765	5	52	5	65.8061	382.431
625214213	PREDICTED: platelet-activating factor acetylhydrolase IB subunit gamma isoform X1 [Cricetulus griseus]	17.3913	2	17	2	50.243	88.6177
354475135	PREDICTED: hsp90 co-chaperone Cdc37 isoform X1 [Cricetulus griseus]	15.3034	4	28	4	46.7809	396.313
354506074	PREDICTED: glutathione S-transferase omega-1 isoform X1 [Cricetulus griseus]	35	6	63	6	71.4235	417.473
625204380	PREDICTED: chloride intracellular channel protein 4 isoform X1 [Cricetulus griseus]	21.1321	4	40	4	59.9243	216.205
347300327	40S ribosomal protein S13 [Cricetulus griseus]	25.1656	3	81	3	91.6812	757.125
354481358	PREDICTED: ubiquitin-conjugating enzyme E2 L3 isoform X1 [Cricetulus griseus]	41.5584	5	42	5	57.2226	299.321
625220805	PREDICTED: ras GTPase-activating protein-binding protein 2 isoform X1 [Cricetulus griseus]	8.35031	3	26	3	41.7593	437.006
625247619	PREDICTED: actin-related protein 2/3 complex subunit 1B isoform X2 [Cricetulus griseus]	16.8618	4	24	4	42.1465	250.689
625190488	PREDICTED: 60S ribosomal protein L18a isoform X1 [Cricetulus griseus]	30.1136	5	45	5	85.7279	163.485
625280141	PREDICTED: cytosolic acyl coenzyme A thioester hydrolase isoform X2 [Cricetulus griseus]	13.6842	4	36	4	49.7857	189.75
354484429	PREDICTED: splicing factor 3B subunit 1 isoform X2 [Cricetulus griseus]	3.37423	2	38	2	52.1905	412.226
625227887	PREDICTED: 40S ribosomal protein S15a [Cricetulus griseus]	30.7692	4	33	4	49.2649	367.843
354474819	PREDICTED: 60S ribosomal protein L19 [Cricetulus griseus]	21.9388	4	63	4	94.3951	1135.41
625249545	PREDICTED: proteasome subunit alpha type-4 [Cricetulus griseus]	21.8391	4	35	4	65.319	49.0333
625267253	PREDICTED: proteasome subunit beta type-6 isoform X2 [Cricetulus griseus]	29.4118	4	45	4	63.9565	475.783
625214290	PREDICTED: caldesmon isoform X6 [Cricetulus griseus]	11.7318	4	26	4	41.1827	257.014
625223066	PREDICTED: 60S ribosomal protein L22 isoform X1 [Cricetulus griseus]	39.0625	3	96	3	231.454	731.565
625187144	PREDICTED: U5 small nuclear ribonucleoprotein 200 kDa helicase isoform X1 [Cricetulus griseus]	2.72643	3	40	3	43.454	196.592
354505010	PREDICTED: nucleosome assembly protein 1-like 4 isoform X1 [Cricetulus griseus]	15.544	4	56	3	62.5671	270.122
354480100	PREDICTED: histone H2B type 1 [Cricetulus griseus]	32.3741	5	194	5	223.545	2110.09
625255437	PREDICTED: 40S ribosomal protein S26 [Cricetulus griseus]	44.3478	4	36	4	53.7367	62.8216
625183941	PREDICTED: ribosome-binding protein 1 isoform X2 [Cricetulus griseus]	5.82465	5	24	5	27.1572	182.068
625279373	PREDICTED: LOW QUALITY PROTEIN: cathepsin Z [Cricetulus griseus]	19.4805	5	36	5	59.26	233.088
354477120	PREDICTED: transcription elongation factor B polypeptide 1 [Cricetulus griseus]	41.0714	3	15	3	31.2346	264.273
625233675	PREDICTED: eukaryotic translation initiation factor 2 subunit 3 isoform X2 [Cricetulus griseus]	12.7119	4	38	4	63.5625	208.863
354465340	PREDICTED: adenine phosphoribosyltransferase [Cricetulus griseus]	31.1111	4	42	4	63.4139	103.158
625205207	PREDICTED: rRNA 2'-O-methyltransferase fibrillarin, partial [Cricetulus griseus]	22.1574	4	20	4	12.1755	131.804
625201330	PREDICTED: cell division control protein 42 homolog [Cricetulus griseus]	32.4607	5	31	5	41.6549	50.78
354474809	PREDICTED: proteasome subunit beta type-3 [Cricetulus griseus]	28.2927	4	40	4	50.8415	350.523
625186364	PREDICTED: ADP-ribosylation factor 5 isoform X1 [Cricetulus griseus]	42.3313	3	41	1	65.6024	311.667
354472182	PREDICTED: eukaryotic translation initiation factor 2 subunit 1 [Cricetulus griseus]	15.2381	4	24	4	36.2729	245.383
625197067	PREDICTED: 26S protease regulatory subunit 8 [Cricetulus griseus]	11.7788	3	21	3	43.7439	207.503
625207366	PREDICTED: prostaglandin E synthase 3 isoform X1 [Cricetulus griseus]	30.9524	4	55	4	140.312	326.432
625232178	PREDICTED: dihydropyrimidinase-related protein 2 isoform X2 [Cricetulus griseus]	7.87519	3	22	3	32.8709	224.854
354506120	PREDICTED: pyridoxal kinase [Cricetulus griseus]	8.33333	3	18	3	26.0222	292.865
354495666	PREDICTED: 60S ribosomal protein L27a isoform X1 [Cricetulus griseus]	22.2973	4	58	4	90.3582	346.728
625254887	PREDICTED: microtubule-associated protein RP/EB family member 1 isoform X1 [Cricetulus griseus]	17.7305	3	32	3	47.9985	237.263
354469472	PREDICTED: protein-glutamine gamma-glutamyltransferase 2 [Cricetulus griseus]	11.2245	5	25	5	27.2966	30.53
625259756	PREDICTED: microtubule-associated protein 6 isoform X2 [Cricetulus griseus]	2.91777	2	8	2	24.4488	212.061
625251009	PREDICTED: serine/arginine-rich splicing factor 3 [Cricetulus griseus]	34.7561	5	45	4	50.1981	278.532
354493467	PREDICTED: transcription factor BTF3 [Cricetulus griseus]	35.1852	3	27	3	38.842	228.023
625257894	PREDICTED: AP-1 complex subunit beta-1 isoform X3 [Cricetulus griseus]	7.82241	4	32	4	31.997	237.591
625196514	PREDICTED: LOW QUALITY PROTEIN: protein S100-A13 [Cricetulus griseus]	23.494	4	83	4	89.2277	694.192
625183067	PREDICTED: ADP-ribosylation factor 4 [Cricetulus griseus]	28.3333	3	46	1	70.3881	359.35
625273629	PREDICTED: cystatin-B [Cricetulus griseus]	21.4286	1	61	1	115.417	285.35
354488597	PREDICTED: proteasome subunit alpha type-1 [Cricetulus griseus]	31.5589	4	50	4	45.0015	310.088
354488503	PREDICTED: ubiquitin-conjugating enzyme E2 N isoform X1 [Cricetulus griseus]	21.4953	3	47	3	74.6998	356.607
625260872	PREDICTED: peptidyl-prolyl cis-trans isomerase FKBP3 isoform X2 [Cricetulus griseus]	17.9039	3	24	3	41.5236	148.317
625258058	PREDICTED: osteoclast-stimulating factor 1 isoform X2 [Cricetulus griseus]	24.7664	3	32	3	21.0045	183.85
625185507	PREDICTED: myosin-10 isoform X1 [Cricetulus griseus]	3.38983	5	27	1	20.9773	75.75
625198513	PREDICTED: ubiquitin-conjugating enzyme E2 variant 1 isoform X1 [Cricetulus griseus]	15.2838	3	46	3	63.9907	440.511
625267753	PREDICTED: talin-1 isoform X2 [Cricetulus griseus]	2.19608	3	26	3	47.1983	214.073
625281296	PREDICTED: 60S ribosomal protein L24 [Cricetulus griseus]	24.2038	4	58	4	76.2494	647.315
625249860	PREDICTED: 26S protease regulatory subunit 6B isoform X2 [Cricetulus griseus]	12.4444	3	53	3	59.5105	108.953
354504123	PREDICTED: protein arginine N-methyltransferase 1 isoform X1 [Cricetulus griseus]	14.5553	4	39	4	70.1804	33.2672
349501076	adenosine kinase [Cricetulus griseus]	16.4671	3	18	3	51.787	0
625262042	PREDICTED: heat shock protein beta-1 isoform X2 [Cricetulus griseus]	51.4085	4	40	4	42.4649	99.7909
625243141	PREDICTED: ATP-dependent RNA helicase DDX39A [Cricetulus griseus]	15.4567	4	34	3	30.2362	157.91
625228165	PREDICTED: glutaredoxin-3 isoform X1 [Cricetulus griseus]	16.4948	5	28	5	23.959	65.3833
625291281	PREDICTED: drebrin [Cricetulus griseus]	8.39363	3	12	3	10.4941	151.259
625195329	PREDICTED: glutathione synthetase isoform X1 [Cricetulus griseus]	22.1519	6	38	6	37.2805	87.5574
354476948	PREDICTED: eukaryotic translation initiation factor 3 subunit I [Cricetulus griseus]	20	4	11	4	19.5723	23.81
625245870	PREDICTED: 60S ribosomal protein L35 [Cricetulus griseus]	26.0163	3	71	3	88.3044	377.808
625201362	PREDICTED: activated RNA polymerase II transcriptional coactivator p15 isoform X1 [Cricetulus griseus]	22.293	4	55	4	68.0543	362.034
625221835	PREDICTED: cysteine-rich protein 1 [Cricetulus griseus]	49.3506	2	25	2	46.7641
625239533	PREDICTED: 26S protease regulatory subunit 6A isoform X1 [Cricetulus griseus]	11.3122	3	22	3	32.57	178.72
625249637	PREDICTED: 60S ribosomal protein L36 [Cricetulus griseus]	30.4762	3	53	3	86.3168	447.378
354487956	PREDICTED: 40S ribosomal protein S27-like [Cricetulus griseus]	40.4762	4	50	4	63.5025	587.947
625258134	PREDICTED: sulfiredoxin-1 isoform X2 [Cricetulus griseus]	12.4277	3	44	3	56.7487	429.791
354468931	PREDICTED: actin-related protein 2/3 complex subunit 4 isoform X1 [Cricetulus griseus]	28.4024	4	18	4	20.7131	87.7192
625180437	PREDICTED: isopentenyl-diphosphate Delta-isomerase 1 isoform X1 [Cricetulus griseus]	25.2632	4	12	4	21.9354	16.23
625272110	PREDICTED: heterogeneous nuclear ribonucleoprotein M isoform X6 [Cricetulus griseus]	8.49315	4	28	4	32.7687	142.365
354495221	PREDICTED: 28 kDa heat- and acid-stable phosphoprotein [Cricetulus griseus]	27.0718	3	20	3	28.3384	133.014
625288337	PREDICTED: 116 kDa U5 small nuclear ribonucleoprotein component isoform X1 [Cricetulus griseus]	5.34979	4	22	3	38.2012	120.187
625254394	PREDICTED: 26S proteasome non-ATPase regulatory subunit 3 isoform X3 [Cricetulus griseus]	11.4815	4	39	4	46.4264	152.071
625277027	PREDICTED: PDZ and LIM domain protein 1 [Cricetulus griseus]	28.8754	4	21	4	29.658	106.305
625204337	PREDICTED: 60S ribosomal protein L11 [Cricetulus griseus]	21.3483	4	54	4	93.8425	749.488
625288813	PREDICTED: LOW QUALITY PROTEIN: aspartate--tRNA ligase, cytoplasmic isoform X2 [Cricetulus griseus]	8.36431	3	17	3	28.4519	200.638
354490504	PREDICTED: 60S ribosomal protein L32 isoform X1 [Cricetulus griseus]	22.2222	3	26	3	56.5086	50.5666
625244585	PREDICTED: histone H2A.V isoform X2 [Cricetulus griseus]	21.8978	3	97	1	115.932	833.003
625276018	PREDICTED: vacuolar protein sorting-associated protein 35 isoform X2 [Cricetulus griseus]	6.65829	4	15	4	18.9779	256.77
625287957	PREDICTED: 60S ribosomal protein L28 isoform X2 [Cricetulus griseus]	33.5766	5	52	5	71.6529	207.57
625212267	PREDICTED: nucleolar and coiled-body phosphoprotein 1 isoform X2 [Cricetulus griseus]	4.14878	2	41	2	70.6637	310.713
625233305	PREDICTED: ubiquitin carboxyl-terminal hydrolase 14 isoform X4 [Cricetulus griseus]	9.53307	4	19	4	18.6153	216.154
625186025	PREDICTED: nuclear autoantigenic sperm protein isoform X1 [Cricetulus griseus]	9.90991	4	30	4	37.4542	194.923
625239806	PREDICTED: nucleolar protein 58 isoform X1 [Cricetulus griseus]	5.76208	2	8	2	12.5926	174.424
625188854	PREDICTED: S-phase kinase-associated protein 1 isoform X1 [Cricetulus griseus]	18.3432	2	44	2	48.5428	106.805
625196531	PREDICTED: protein S100-A5 isoform X1 [Cricetulus griseus]	35.2459	4	32	4	35.1321	262.519
625257159	PREDICTED: small nuclear ribonucleoprotein Sm D3 [Cricetulus griseus]	24.6032	2	28	2	100.113	80.62
625271666	PREDICTED: far upstream element-binding protein 2 isoform X2 [Cricetulus griseus]	6.11354	3	16	3	17.0078	122.01
625285532	PREDICTED: splicing factor 3B subunit 3 [Cricetulus griseus]	2.62942	2	34	2	50.6558	343.781
625188863	PREDICTED: serine/threonine-protein phosphatase 2A catalytic subunit alpha isoform isoform X1, partial [Cricetulus griseus]	26.9481	3	8	3	13.5088	33.04
625254613	PREDICTED: NHP2-like protein 1 [Cricetulus griseus]	21.5054	3	15	3	27.6333	163.884
625250424	PREDICTED: methylosome protein 50 isoform X2 [Cricetulus griseus]	18.7135	3	7	3	13.8144
625188518	PREDICTED: LOW QUALITY PROTEIN: serine/arginine-rich splicing factor 4 [Cricetulus griseus]	7.73931	3	27	3	36.024	242.447
354472158	PREDICTED: enhancer of rudimentary homolog [Cricetulus griseus]	38.4615	3	15	3	31.4797	58.87
625212224	PREDICTED: tubulin--tyrosine ligase-like protein 12 isoform X1 [Cricetulus griseus]	5.34351	3	17	3	26.1038	120.66
625193874	PREDICTED: acidic leucine-rich nuclear phosphoprotein 32 family member A isoform X1 [Cricetulus griseus]	13.9098	4	27	3	25.6648	277.997
625229196	PREDICTED: 40S ribosomal protein S6 [Cricetulus griseus]	17.2691	4	29	4	50.5498	134.365
625285340	PREDICTED: ras GTPase-activating-like protein IQGAP2 [Cricetulus griseus]	2.45478	2	21	1	22.5603	84.1537
625273689	PREDICTED: lactoylglutathione lyase isoform X2 [Cricetulus griseus]	30.4348	3	28	3	44.6903	296.79
354482465	PREDICTED: histone H3.1 [Cricetulus griseus]	28.6765	5	62	2	58.4492	256.937
625242062	PREDICTED: purine nucleoside phosphorylase [Cricetulus griseus]	13.3721	3	18	3	28.5474	226.611
625263830	PREDICTED: 60S ribosomal protein L13a isoform X2 [Cricetulus griseus]	9.87261	3	50	3	80.1052	166.501
625286771	PREDICTED: 40S ribosomal protein S24 isoform X2 [Cricetulus griseus]	28.5714	3	34	3	39.7241	290.544
354492012	PREDICTED: macrophage migration inhibitory factor isoform X1 [Cricetulus griseus]	23.4783	3	43	3	62.7968	387.585
625268548	PREDICTED: RNA-binding motif protein, X chromosome isoform X1 [Cricetulus griseus]	6.28019	2	12	2	19.3708	236.455
625182342	PREDICTED: 26S proteasome non-ATPase regulatory subunit 11 isoform X1 [Cricetulus griseus]	11.6114	4	18	4	19.1271	83.3845
625260977	PREDICTED: ATP-binding cassette sub-family E member 1 isoform X2 [Cricetulus griseus]	4.50751	2	18	2	26.3848	313.381
625263837	PREDICTED: reticulocalbin-3 isoform X2 [Cricetulus griseus]	7.95107	2	22	2	35.9657	299.289
625231635	PREDICTED: LOW QUALITY PROTEIN: peptidyl-prolyl cis-trans isomerase D-like [Cricetulus griseus]	10.1227	3	84	1	57.6501	130.65
625248052	PREDICTED: myb-binding protein 1A isoform X2 [Cricetulus griseus]	2.44989	2	29	2	34.1916	197.77
625279930	PREDICTED: LOW QUALITY PROTEIN: UV excision repair protein RAD23 homolog B isoform X2 [Cricetulus griseus]	14.5238	3	9	3	17.4966	160.169
625282981	PREDICTED: thioredoxin domain-containing protein 5 isoform X2 [Cricetulus griseus]	9.87124	3	6	3	15.1858	34.17
625260075	PREDICTED: phosphatidylinositol transfer protein alpha isoform isoform X1 [Cricetulus griseus]	15.3846	3	14	3	11.512	77.75
350539737	trifunctional purine biosynthetic protein adenosine-3 [Cricetulus griseus]	6.33663	4	25	4	38.1651	33.1793
625266604	PREDICTED: peptidyl-prolyl cis-trans isomerase FKBP1A [Cricetulus griseus]	58.2278	2	44	2	68.5955	943.239
625281442	PREDICTED: retinoid-inducible serine carboxypeptidase isoform X2 [Cricetulus griseus]	9.78261	3	17	3	15.5972	81.7308
354487267	PREDICTED: small nuclear ribonucleoprotein E [Cricetulus griseus]	39.1304	2	25	2	53.6532	72.42
354484319	PREDICTED: nuclear transport factor 2 isoform X1 [Cricetulus griseus]	29.9213	3	20	3	6.76379	49.59
625189439	PREDICTED: histone H2A, sperm isoform X1 [Cricetulus griseus]	25.8278	3	114	1	128.945	917.938
625284456	PREDICTED: cysteine and glycine-rich protein 1 [Cricetulus griseus]	8.80829	1	38	1	66.106	69.9811
625184083	PREDICTED: costars family protein ABRACL isoform X2 [Cricetulus griseus]	30.8642	2	11	2	33.6303	45.62
354471843	PREDICTED: actin-related protein 2 isoform X1 [Cricetulus griseus]	11.9289	3	7	3	8.7193	26.73
625262667	PREDICTED: coatomer subunit gamma-1 isoform X2 [Cricetulus griseus]	3.43249	2	8	2	18.8598
625234678	PREDICTED: thioredoxin-like protein 1 isoform X2 [Cricetulus griseus]	15.5709	2	9	2	2.05617	111.92
625215507	PREDICTED: barrier-to-autointegration factor [Cricetulus griseus]	37.0787	3	30	3	32.584	114.86
625290649	PREDICTED: importin subunit alpha-7 isoform X1 [Cricetulus griseus]	7.27612	2	13	2	14.6259	23.84
625288243	PREDICTED: cold shock domain-containing protein E1 isoform X3 [Cricetulus griseus]	3.85852	2	17	2	19.6494	78.1033
625236898	PREDICTED: protein transport protein Sec31A isoform X2 [Cricetulus griseus]	2.64	2	8	2	14.4828	110.27
625277473	PREDICTED: UMP-CMP kinase isoform X2 [Cricetulus griseus]	11.4537	2	10	2	16.8912	137.81
625222844	PREDICTED: septin-11 isoform X1 [Cricetulus griseus]	10.0233	3	12	3	16.8161	123.555
625250731	PREDICTED: ubiquitin-associated and SH3 domain-containing protein B isoform X3 [Cricetulus griseus]	5.32915	2	6	2	15.4696
625242361	PREDICTED: major vault protein isoform X1 [Cricetulus griseus]	8.00439	3	18	3	20.5585	45.65
354490273	PREDICTED: prefoldin subunit 3 [Cricetulus griseus]	27.551	3	10	3	8.42067	45.2551
625287806	PREDICTED: glycine--tRNA ligase isoform X2 [Cricetulus griseus]	5.68475	3	14	3	9.34795	42.4264
625206708	PREDICTED: LOW QUALITY PROTEIN: spliceosome RNA helicase DDX39B-like [Cricetulus griseus]	17.5824	2	10	1	28.5593	0
354473644	PREDICTED: 60S ribosomal protein L37a [Cricetulus griseus]	31.5217	3	22	3	37.9346	138.273
625222995	PREDICTED: ataxin-10 isoform X1 [Cricetulus griseus]	6.52632	2	13	2	29.7304	39.94
625271853	PREDICTED: coatomer subunit alpha [Cricetulus griseus]	2.20588	2	7	2	25.9905
625260085	PREDICTED: LOW QUALITY PROTEIN: pre-mRNA-processing-splicing factor 8 isoform X4 [Cricetulus griseus]	2.35143	3	16	3	14.6651	71.93
354481947	PREDICTED: 40S ribosomal protein S21 isoform X1 [Cricetulus griseus]	27.7108	2	10	2	21.8295	76.3
354499455	PREDICTED: 60S ribosomal protein L29 [Cricetulus griseus]	18.6335	3	26	3	25.3048	205.487
350539819	glucose-6-phosphate 1-dehydrogenase [Cricetulus griseus]	7.57282	3	7	3	9.63378	69.84
625214633	PREDICTED: 26S proteasome non-ATPase regulatory subunit 14 isoform X1 [Cricetulus griseus]	18.0645	2	35	2	52.6821	52.9874
354467307	PREDICTED: ubiquitin carboxyl-terminal hydrolase 5 isoform X1 [Cricetulus griseus]	9.55711	4	16	4	4.36313	33.5389
354502024	PREDICTED: aldose reductase-related protein 1 [Cricetulus griseus]	11.7089	3	37	1	46.5422	258.515
625278207	PREDICTED: transcription elongation factor B polypeptide 2 isoform X2 [Cricetulus griseus]	27.9661	2	10	2	20.5661
625282737	PREDICTED: protein dpy-30 homolog [Cricetulus griseus]	20.202	1	18	1	29.437	114.835
354475928	PREDICTED: 60S ribosomal protein L31 isoform X1 [Cricetulus griseus]	24.8	3	41	3	54.2665	175.323
625235493	PREDICTED: dipeptidyl peptidase 3 isoform X3 [Cricetulus griseus]	6.86406	3	12	3	10.5843	88.8469
354503322	PREDICTED: ATP-dependent RNA helicase DDX19B isoform X1 [Cricetulus griseus]	5.42797	2	5	2	10.2855	66.75
354474965	PREDICTED: glutathione reductase, mitochondrial isoform X1 [Cricetulus griseus]	6.5764	2	7	2	11.6766	37.244
625208854	PREDICTED: adapter molecule crk isoform X1, partial [Cricetulus griseus]	9.33333	2	19	2	29.661	203.859
354467102	PREDICTED: obg-like ATPase 1 [Cricetulus griseus]	6.06061	2	26	2	46.7248	584.632
625275236	PREDICTED: LOW QUALITY PROTEIN: 26S proteasome non-ATPase regulatory subunit 12 isoform X2 [Cricetulus griseus]	4.52586	1	4	1	12.1656	96.6621
625209839	PREDICTED: protein S100-A10 isoform X2 [Cricetulus griseus]	18.1208	2	45	2	51.8839	298.682
625223969	PREDICTED: clathrin light chain A [Cricetulus griseus]	22.1429	2	14	2	21.9115	243.57
625217400	PREDICTED: lysine--tRNA ligase isoform X2 [Cricetulus griseus]	5.59105	3	21	3	10.6563	138.41
625194850	PREDICTED: serine-threonine kinase receptor-associated protein [Cricetulus griseus]	9.42857	3	19	3	30.6148	124.731
354470771	PREDICTED: eukaryotic translation initiation factor 3 subunit M [Cricetulus griseus]	4.81283	1	7	1	10.4093	34.2409
625282525	PREDICTED: microtubule-associated protein 4 isoform X1 [Cricetulus griseus]	2.69542	2	22	2	33.0675	122.264
625257639	PREDICTED: ADP-ribosylarginine hydrolase [Cricetulus griseus]	15.4696	3	19	3	23.0589	121.182
625291444	PREDICTED: eukaryotic translation initiation factor 4 gamma 1 isoform X1 [Cricetulus griseus]	2.45283	3	11	3	19.1105	34.6
625262637	PREDICTED: DNA replication licensing factor MCM2 isoform X3 [Cricetulus griseus]	2.20994	2	10	2	15.1692	125.56
625290420	PREDICTED: 60S ribosomal protein L36a-like isoform X2 [Cricetulus griseus]	11.5385	3	16	3	17.5943	44.67
625254663	PREDICTED: LOW QUALITY PROTEIN: eukaryotic translation initiation factor 3 subunit A [Cricetulus griseus]	2.13392	2	20	2	14.8877	41.34
625242529	PREDICTED: 40S ribosomal protein S28 [Cricetulus griseus]	30.4348	2	21	2	12.765	187.047
625288773	PREDICTED: LOW QUALITY PROTEIN: small nuclear ribonucleoprotein-associated proteins B and B' isoform X2 [Cricetulus griseus]	4.88372	2	16	2	61.5457
625279124	PREDICTED: LOW QUALITY PROTEIN: 26S protease regulatory subunit 7 isoform X2 [Cricetulus griseus]	4.32767	2	13	2	12.917	115.624
625275333	PREDICTED: pre-mRNA-processing factor 19 isoform X2 [Cricetulus griseus]	9.36902	3	6	3	15.7084
625280012	PREDICTED: dnaJ homolog subfamily C member 7 isoform X3 [Cricetulus griseus]	3.03644	1	16	1	34.3728	99.0102
625275539	PREDICTED: oligoribonuclease, mitochondrial isoform X3 [Cricetulus griseus]	16.0338	2	30	2	41.9667	140.483
354476295	PREDICTED: cAMP-dependent protein kinase type I-alpha regulatory subunit [Cricetulus griseus]	11.0236	2	30	2	35.8961	94.6507
625205678	PREDICTED: small nuclear ribonucleoprotein Sm D2 isoform X1 [Cricetulus griseus]	25.4237	3	22	3	54.829	22.48
625195387	PREDICTED: charged multivesicular body protein 4b isoform X1 [Cricetulus griseus]	12.6316	2	14	2	19.8778	211.419
625271071	PREDICTED: UDP-glucose:glycoprotein glucosyltransferase 1 isoform X2 [Cricetulus griseus]	2.50804	2	16	2	14.0649	94.4925
625212241	PREDICTED: nucleoplasmin-3 isoform X1 [Cricetulus griseus]	12	1	3	1	10.1343
625242946	PREDICTED: protein S100-A4 [Cricetulus griseus]	34.6535	3	45	3	37.1475	126.229
625206697	PREDICTED: ATP-binding cassette sub-family F member 1 isoform X1 [Cricetulus griseus]	3.56295	2	13	2	16.9911	69
625275313	PREDICTED: DNA damage-binding protein 1 isoform X1 [Cricetulus griseus]	2.34375	2	13	2	21.3388	29.01
354495327	PREDICTED: SH3 domain-binding glutamic acid-rich-like protein 3 [Cricetulus griseus]	31.1828	2	20	2	12.4408	146.266
625272657	PREDICTED: serine/threonine-protein kinase 10 isoform X2 [Cricetulus griseus]	2.07715	1	6	1	12.7348	205.137
625265080	PREDICTED: 60S ribosomal protein L34 [Cricetulus griseus]	21.3675	3	28	3	33.267	132.067
625265154	PREDICTED: alpha-2-macroglobulin receptor-associated protein isoform X3 [Cricetulus griseus]	5.78313	2	4	2	6.14581	45.5068
354481105	PREDICTED: ATP-dependent RNA helicase DDX1 [Cricetulus griseus]	5.13514	2	12	2	17.6063	143
625260791	PREDICTED: transportin-1 [Cricetulus griseus]	5.73034	2	5	2	7.92164
625229254	PREDICTED: LOW QUALITY PROTEIN: 40S ribosomal protein S9-like [Cricetulus griseus]	8.76289	2	36	2	45.4989	393.246
625182185	PREDICTED: 60S ribosomal protein L38 isoform X1 [Cricetulus griseus]	14.4578	1	28	1	34.0803	238.886
625239413	PREDICTED: protein farnesyltransferase/geranylgeranyltransferase type-1 subunit alpha [Cricetulus griseus]	5.30973	1	11	1	10.1686	34.7933
625264941	PREDICTED: DNA replication licensing factor MCM7 isoform X2 [Cricetulus griseus]	3.75522	2	6	2	8.2813	45.1335
354465186	PREDICTED: LOW QUALITY PROTEIN: tropomodulin-3 isoform X1 [Cricetulus griseus]	12.2159	2	4	2	4.19203	0
625236219	PREDICTED: proteasome subunit beta type-5 [Cricetulus griseus]	8.74525	2	13	2	17.7299	90.4325
354472911	PREDICTED: splicing factor 3B subunit 4 [Cricetulus griseus]	5.42453	1	20	1	13.0987	107.226
625250408	PREDICTED: 40S ribosomal protein S29 [Cricetulus griseus]	19.6429	1	12	1		168.37
354499475	PREDICTED: spectrin alpha chain, non-erythrocytic 1 isoform X1 [Cricetulus griseus]	1.45337	2	5	2	2.34961	41.04
625184068	PREDICTED: arginine--tRNA ligase, cytoplasmic isoform X1 [Cricetulus griseus]	3.78215	1	4	1	4.16261	81.64
346644818	small ubiquitin-related modifier 2 [Cricetulus griseus]	23.1579	2	30	2	49.2775	366.649
625220388	PREDICTED: LOW QUALITY PROTEIN: dnaJ homolog subfamily A member 1 isoform X1 [Cricetulus griseus]	6.04534	1	4	1	7.80448	141.934
625186716	PREDICTED: calcyclin-binding protein isoform X1 [Cricetulus griseus]	8.81226	1	4	1	5.41146	27.35
354472823	PREDICTED: programmed cell death 6-interacting protein isoform X1 [Cricetulus griseus]	1.96078	1	4	1	3.15593	101.27
354489866	PREDICTED: basic leucine zipper and W2 domain-containing protein 1 isoform X1 [Cricetulus griseus]	6.20525	1	11	1	39.3538
625223532	PREDICTED: tripeptidyl-peptidase 1 isoform X1 [Cricetulus griseus]	4.72028	1	10	1	15.9327	101.271
354499029	PREDICTED: 40S ribosomal protein S25 [Cricetulus griseus]	15.2	2	45	2	50.539	424.847
354474983	PREDICTED: activator of 90 kDa heat shock protein ATPase homolog 1 isoform X1 [Cricetulus griseus]	11.5385	2	12	2	3.43538	39.85
625207662	PREDICTED: sorcin isoform X1 [Cricetulus griseus]	15.6566	2	7	2	15.0138	0
625285048	PREDICTED: eukaryotic translation initiation factor 3 subunit F isoform X2, partial [Cricetulus griseus]	5.80205	1	2	1	4.30616	96.61
625283329	PREDICTED: fumarylacetoacetase isoform X3 [Cricetulus griseus]	8.03571	3	25	3	26.9195	106.035
625191146	PREDICTED: histidine triad nucleotide-binding protein 1 isoform X1, partial [Cricetulus griseus]	13.986	1	9	1	24.3476
625249460	PREDICTED: src substrate cortactin [Cricetulus griseus]	6.36364	3	12	3	11.1912	91.6533
625252779	PREDICTED: caprin-1 isoform X2 [Cricetulus griseus]	2.9563	2	20	2	23.8261	165.97
625247151	PREDICTED: heterogeneous nuclear ribonucleoprotein U-like protein 1 isoform X2 [Cricetulus griseus]	3.67454	2	4	1	4.5536	28.66
354503705	PREDICTED: BRCA2 and CDKN1A-interacting protein [Cricetulus griseus]	7.34824	1	4	1	9.38971	86.4008
625255214	PREDICTED: platelet-activating factor acetylhydrolase IB subunit beta isoform X4 [Cricetulus griseus]	10.4803	1	6	1	12.8876	64.47
625255016	PREDICTED: CTP synthase 1 isoform X1 [Cricetulus griseus]	2.46533	1	8	1	12.9039	167.153
625216070	PREDICTED: 40S ribosomal protein S9 isoform X1 [Cricetulus griseus]	13.8462	2	14	2	10.3493	68.1115
625243826	PREDICTED: cyclin-dependent kinase 1 isoform X1 [Cricetulus griseus]	6.73401	1	32	1	46.6484	380.338
354500709	PREDICTED: V-type proton ATPase subunit B, kidney isoform [Cricetulus griseus]	3.89864	1	1	1	3.3723
354494802	PREDICTED: ribonucleoside-diphosphate reductase subunit M2 isoform X1 [Cricetulus griseus]	5.38462	2	11	2	15.8163	35.7
625190878	PREDICTED: protein phosphatase 1 regulatory subunit 7 [Cricetulus griseus]	4.98615	1	16	1	24.8914	124.804
625261465	PREDICTED: heat shock factor-binding protein 1 [Cricetulus griseus]	25	1	33	1	49.8731	132.49
625186378	PREDICTED: calumenin isoform X1 [Cricetulus griseus]	7.30159	2	4	2	5.37374	64.9449
354489511	PREDICTED: prefoldin subunit 2 [Cricetulus griseus]	14.9351	2	9	2	13.2785	76.52
625290513	PREDICTED: cleavage and polyadenylation specificity factor subunit 6 isoform X2 [Cricetulus griseus]	4.24448	1	14	1	23.2398	69.5598
625246176	PREDICTED: splicing factor U2AF 65 kDa subunit isoform X2 [Cricetulus griseus]	5.05263	1	10	1	18.0857	48.9787
625234404	PREDICTED: ubiquitin carboxyl-terminal hydrolase isozyme L5 isoform X4 [Cricetulus griseus]	6.56716	1	7	1	21.778
354499681	PREDICTED: myosin regulatory light chain 12B [Cricetulus griseus]	12.7907	2	10	2	8.48922	83.29
625289223	PREDICTED: LOW QUALITY PROTEIN: putative phospholipase B-like 2 [Cricetulus griseus]	6.12245	2	12	2	2.09956	26.58
625289081	PREDICTED: ubiquitin-like modifier-activating enzyme 6 isoform X3 [Cricetulus griseus]	1.4245	1	10	1	11.6658	84.45
625291939	PREDICTED: prefoldin subunit 5 [Cricetulus griseus]	11.6883	1	2	1	3.85468	48.62
625221334	PREDICTED: profilin-2 isoform X1 [Cricetulus griseus]	7.25389	1	18	1	26.1679	413.147
625240970	PREDICTED: eukaryotic translation initiation factor 3 subunit J isoform X2 [Cricetulus griseus]	6.84932	2	10	2	11.6147	0
625188630	PREDICTED: GMP synthase [glutamine-hydrolyzing] isoform X1 [Cricetulus griseus]	3.68349	2	13	2	12.703	25.31
625243710	PREDICTED: proteasomal ubiquitin receptor ADRM1 isoform X1 [Cricetulus griseus]	3.90244	1	6	1	8.97062	60.7821
625259827	PREDICTED: eukaryotic peptide chain release factor GTP-binding subunit ERF3A isoform X1 [Cricetulus griseus]	10.02	2	6	2	3.47374
625289646	PREDICTED: apoptosis inhibitor 5 isoform X5 [Cricetulus griseus]	3.43511	1	8	1	14.0385	96.3702
625265352	PREDICTED: LOW QUALITY PROTEIN: 26S proteasome non-ATPase regulatory subunit 4 isoform X2 [Cricetulus griseus]	3.93701	1	7	1	16.2576
354488599	PREDICTED: coatomer subunit beta isoform X1 [Cricetulus griseus]	1.46905	1	10	1	17.4255	139.327
625272987	PREDICTED: twinfilin-2 isoform X2 [Cricetulus griseus]	4.89914	1	2	1	4.87931
625258715	PREDICTED: branched-chain-amino-acid aminotransferase, cytosolic isoform X3 [Cricetulus griseus]	4.11311	1	6	1	16.1316
625292703	PREDICTED: DNA replication licensing factor MCM4 [Cricetulus griseus]	2.32019	1	2	1	6.84032
625235290	PREDICTED: peroxiredoxin-5, mitochondrial [Cricetulus griseus]	7.90698	1	10	1	13.8631	120.903
625237831	PREDICTED: 60S ribosomal protein L39 [Cricetulus griseus]	19.6078	1	42	1	48.7065	144.493
625239905	PREDICTED: 60S acidic ribosomal protein P1-like isoform X2 [Cricetulus griseus]	11.8519	1	40	1	62.6491	277.251
625199515	PREDICTED: hepatoma-derived growth factor [Cricetulus griseus]	11.3924	2	6	2	3.44377	25.46
354491496	PREDICTED: rac GTPase-activating protein 1 [Cricetulus griseus]	2.70701	1	12	1	30.3663
625199738	PREDICTED: protein transport protein Sec23A [Cricetulus griseus]	2.22222	1	2	1	3.1977	29.71
625260393	PREDICTED: UPF0568 protein C14orf166 homolog isoform X2 [Cricetulus griseus]	8.23171	2	11	2	6.80718	43.76
625192647	PREDICTED: calpastatin isoform X1 [Cricetulus griseus]	1.89633	1	6	1	9.59341	38.4773
354488231	PREDICTED: ELAV-like protein 1 isoform X1 [Cricetulus griseus]	3.37423	1	6	1	9.08429	141.766
625262292	PREDICTED: calpain small subunit 1 isoform X2 [Cricetulus griseus]	4.55927	1	12	1	24.2666	328.815
625188083	PREDICTED: dynein light chain 2, cytoplasmic isoform X1 [Cricetulus griseus]	8.52713	1	12	1	20.5829
625255133	PREDICTED: coatomer subunit delta [Cricetulus griseus]	4.69667	2	10	2	11.2196	73.15
354482192	PREDICTED: pirin [Cricetulus griseus]	8.62069	2	6	2	7.98423	25.29
625287774	PREDICTED: pseudouridine-5'-monophosphatase [Cricetulus griseus]	7.86026	1	4	1	2.81694	50.5465
625216817	PREDICTED: glutathione S-transferase P 2 [Cricetulus griseus]	7.65766	1	2	1	3.1737	58.29
354467779	PREDICTED: eukaryotic translation initiation factor 3 subunit B isoform X1 [Cricetulus griseus]	3.49563	1	24	1	30.1763	32.6
625254974	PREDICTED: SUMO-activating enzyme subunit 1 isoform X2 [Cricetulus griseus]	8.70712	2	10	2	8.1503	0
625229891	PREDICTED: vesicle-fusing ATPase isoform X1 [Cricetulus griseus]	3.36022	2	9	2	18.4325	31.42
625291493	PREDICTED: transformer-2 protein homolog beta isoform X1 [Cricetulus griseus]	5.55556	1	6	1	9.25538	112.636
354491205	PREDICTED: FACT complex subunit SPT16 isoform X1 [Cricetulus griseus]	2.48329	1	8	1	13.6566	26.11
625207697	PREDICTED: high mobility group protein HMG-I/HMG-Y isoform X3 [Cricetulus griseus]	14.5833	1	26	1	37.3444	216.24
625191968	PREDICTED: LOW QUALITY PROTEIN: ras-related protein Rab-3D isoform X1 [Cricetulus griseus]	2.79898	1	18	1	21.6653	262.865
354502497	PREDICTED: cleavage and polyadenylation specificity factor subunit 7 isoform X3 [Cricetulus griseus]	5.30786	1	6	1	8.83509	47.92
354471063	PREDICTED: DNA replication licensing factor MCM6 isoform X1 [Cricetulus griseus]	2.07065	1	6	1	7.72232	77.91
354488691	PREDICTED: thimet oligopeptidase isoform X1 [Cricetulus griseus]	2.32897	1	6	1	7.83438	61.85
625220097	PREDICTED: dnaJ homolog subfamily A member 2 isoform X1 [Cricetulus griseus]	3.64078	1	5	1	15.2964
625200425	PREDICTED: importin subunit alpha-3 [Cricetulus griseus]	3.26296	1	6	1	2.14973	26.2
354493110	PREDICTED: U1 small nuclear ribonucleoprotein 70 kDa [Cricetulus griseus]	3.14607	1	2	1	3.41318
625218725	PREDICTED: 26S protease regulatory subunit 10B [Cricetulus griseus]	6.45161	2	12	2	13.2292	27.84
625266200	PREDICTED: bleomycin hydrolase isoform X2 [Cricetulus griseus]	5.45852	1	6	1	9.76123	28.75
625276844	PREDICTED: ras suppressor protein 1 [Cricetulus griseus]	9.38628	1	20	1	9.4789	27.3484
625182835	PREDICTED: constitutive coactivator of PPAR-gamma-like protein 1 isoform X1 [Cricetulus griseus]	1.91755	1	2	1	3.00752	24.22
625200451	PREDICTED: leucine--tRNA ligase, cytoplasmic isoform X1 [Cricetulus griseus]	2.20713	1	2	1	3.91477	39.02
625249532	PREDICTED: WD repeat-containing protein 61 isoform X2 [Cricetulus griseus]	6.55738	1	13	1	14.235	56.2733
354500964	PREDICTED: BAG family molecular chaperone regulator 3 isoform X1 [Cricetulus griseus]	2.97723	1	4	1	5.31246	38.15
346227232	aminoacyl tRNA synthase complex-interacting multifunctional protein 2 [Cricetulus griseus]	3.75	1	4	1	6.78857	74.1099
625203940	PREDICTED: ubiquitin-conjugating enzyme E2 D4 isoform X1 [Cricetulus griseus]	9.18367	1	6	1	16.0437
625290712	PREDICTED: adenylate kinase 2, mitochondrial isoform X3 [Cricetulus griseus]	10.4603	1	3	1	9.13212
354500924	PREDICTED: von Willebrand factor A domain-containing protein 5A-like isoform X1 [Cricetulus griseus]	3.35821	1	4	1	5.41103	35.99
625262546	PREDICTED: replication protein A 14 kDa subunit [Cricetulus griseus]	14.0496	1	12	1	17.5868	110.565
354470681	PREDICTED: V-type proton ATPase subunit F isoform X1 [Cricetulus griseus]	14.2857	1	2	1	2.76184	52.43
625219464	PREDICTED: sorting nexin-12 [Cricetulus griseus]	5.31401	1	6	1	8.17911	62.94
625208910	PREDICTED: septin-7 isoform X1 [Cricetulus griseus]	2.17391	1	2	1	2.82834	62.47
625208381	PREDICTED: serine/arginine-rich splicing factor 7 isoform X1 [Cricetulus griseus]	8.93617	2	6	1	4.75372	55.04
354499094	PREDICTED: proteasome subunit beta type-7 [Cricetulus griseus]	4.33213	1	4	1	8.71585	89.11
625289462	PREDICTED: calcium-regulated heat stable protein 1 [Cricetulus griseus]	10.8108	1	2	1	2.50075	47.54
625239772	PREDICTED: 6-phosphogluconolactonase isoform X2 [Cricetulus griseus]	11.6162	1	4	1	4.1762	38.91
625236100	PREDICTED: NEDD8 [Cricetulus griseus]	17.284	1	8	1	13.6145	88.47
625199620	PREDICTED: NAD(P)H-hydrate epimerase isoform X1 [Cricetulus griseus]	8.92857	1	27	1	35.3531	33.5633
354469222	PREDICTED: sorting nexin-3 isoform X1 [Cricetulus griseus]	6.79012	1	8	1	9.56133	87.89
625250622	PREDICTED: elongator complex protein 1 isoform X2 [Cricetulus griseus]	0.676183	1	2	1	2.48372	62.35
625292057	PREDICTED: fumarate hydratase, mitochondrial isoform X1 [Cricetulus griseus]	4.14201	1	5	1	2.76899	44.1767
346227167	adenylosuccinate lyase [Cricetulus griseus]	2.27273	1	4	1	6.11241	82.08
625205427	PREDICTED: isoleucine--tRNA ligase, cytoplasmic isoform X1 [Cricetulus griseus]	1.3772	1	6	1	8.4277	48.97
625271763	PREDICTED: eukaryotic translation initiation factor 4H isoform X2 [Cricetulus griseus]	9.35484	1	12	1	4.51828	16.03
625292259	PREDICTED: alpha-centractin [Cricetulus griseus]	4.25532	1	8	1	4.5463	30.96
625233695	PREDICTED: ribose-5-phosphate isomerase isoform X2, partial [Cricetulus griseus]	4.3956	1	8	1	14.9928	101.638
625204762	PREDICTED: ubiquitin carboxyl-terminal hydrolase isozyme L3 isoform X1 [Cricetulus griseus]	7.75194	1	2	1	4.70342
625231478	PREDICTED: ubiquitin-like protein ISG15 [Cricetulus griseus]	6.09756	1	2	1	1.8537	68.74
350538645	putative RNA-binding protein 3 [Cricetulus griseus]	20.5128	1	2	1	2.42656	0
625246294	PREDICTED: mitogen-activated protein kinase 3 isoform X2, partial [Cricetulus griseus]	6.53951	1	2	1	2.30863
354503226	PREDICTED: programmed cell death protein 6 isoform X1 [Cricetulus griseus]	6.80628	1	6	1	3.31358	59.65
625201270	PREDICTED: cleavage and polyadenylation specificity factor subunit 5 isoform X1 [Cricetulus griseus]	12.5	1	16	1	11.9329	0
625243259	PREDICTED: casein kinase II subunit beta [Cricetulus griseus]	4.18605	1	12	1	18.8189	150.88
354508278	PREDICTED: 60S ribosomal protein L11-like, partial [Cricetulus griseus]	10.5263	1	6	1	19.7831
625274527	PREDICTED: actin-related protein 2/3 complex subunit 3 [Cricetulus griseus]	6.17978	1	10	1	12.7004	140.93
354494231	PREDICTED: high mobility group nucleosome-binding domain-containing protein 5 isoform X1 [Cricetulus griseus]	5.05051	1	8	1	11.5689	61.68
354467275	PREDICTED: condensin complex subunit 1 isoform X1 [Cricetulus griseus]	1.29403	1	11	1	10.0653	23.22
625292721	PREDICTED: dynamin-1-like protein isoform X6 [Cricetulus griseus]	3.73832	1	2	1	2.58022	24.3
625191904	PREDICTED: ADP-ribosylation factor-like protein 1 isoform X1 [Cricetulus griseus]	7.9602	1	20	1	25.4743	46.9046
625290034	PREDICTED: transcription intermediary factor 1-beta isoform X2 [Cricetulus griseus]	1.96759	1	8	1	9.85917	36.9308
625197266	PREDICTED: vacuolar protein sorting-associated protein 4B [Cricetulus griseus]	3.94191	1	2	1	2.60936	0
625246322	PREDICTED: eukaryotic translation initiation factor 3 subunit C isoform X3 [Cricetulus griseus]	1.0917	1	4	1	4.9073	45.7
625232673	PREDICTED: small nuclear ribonucleoprotein G [Cricetulus griseus]	15.7895	1	2	1	2.4055	47.82
625266188	PREDICTED: prolyl endopeptidase isoform X2 [Cricetulus griseus]	1.89732	1	2	1	2.12209	0
625196432	PREDICTED: ubiquitin-associated protein 2-like isoform X1 [Cricetulus griseus]	0.969163	1	6	1	9.65445	60.5967
625208140	PREDICTED: small glutamine-rich tetratricopeptide repeat-containing protein alpha isoform X1 [Cricetulus griseus]	4.12698	1	1	1	1.8429
354476273	PREDICTED: TSC22 domain family protein 1 [Cricetulus griseus]	8.39161	1	6	1	8.71087	74.8267
625207579	PREDICTED: deoxyuridine 5'-triphosphate nucleotidohydrolase, mitochondrial isoform X1 [Cricetulus griseus]	4.9505	1	6	1	7.24136	88.65
625245231	PREDICTED: COP9 signalosome complex subunit 2 isoform X1 [Cricetulus griseus]	5.55556	1	11	1	8.68164
625256906	PREDICTED: LOW QUALITY PROTEIN: vigilin [Cricetulus griseus]	2.91109	2	10	2	14.4422	77.21
625262110	PREDICTED: phenylalanine--tRNA ligase alpha subunit isoform X3 [Cricetulus griseus]	2.14844	1	8	1	8.71509	57.3354
354483672	PREDICTED: spectrin beta chain, non-erythrocytic 1 isoform X1 [Cricetulus griseus]	0.46551	1	10	1	11.1621	56.9273
625289466	PREDICTED: phosphomannomutase 2 [Cricetulus griseus]	10.3306	1	2	1	3.38088
354476157	PREDICTED: interferon-activable protein 203-like [Cricetulus griseus]	3.77778	1	14	1	0	60.4057
625246581	PREDICTED: kinesin-like protein KIF15 isoform X2 [Cricetulus griseus]	0.711744	1	4	1	5.20031	39.68
625223707	PREDICTED: transcription factor p65 [Cricetulus griseus]	2.56881	1	6	1	9.44753
625199022	PREDICTED: m7GpppX diphosphatase [Cricetulus griseus]	5.60472	1	2	1	2.20037	21.23
625195962	PREDICTED: small nuclear ribonucleoprotein F isoform X1 [Cricetulus griseus]	8.24742	1	6	1	16.9697
354475155	PREDICTED: eukaryotic translation initiation factor 3 subunit G [Cricetulus griseus]	4.0625	1	2	1	3.5357	48.58
354476960	PREDICTED: KH domain-containing, RNA-binding, signal transduction-associated protein 1 isoform X1 [Cricetulus griseus]	2.7088	1	6	1	6.54623	0
625285667	PREDICTED: dnaJ homolog subfamily C member 8 isoform X5 [Cricetulus griseus]	3.76712	1	8	1	12.7493	53.08
625289368	PREDICTED: 26S proteasome non-ATPase regulatory subunit 6 [Cricetulus griseus]	2.05656	1	4	1	5.2199	60.73
625192006	PREDICTED: interleukin enhancer-binding factor 3 isoform X1 [Cricetulus griseus]	1.54015	1	2	1	2.13495	0
625258124	PREDICTED: casein kinase II subunit alpha [Cricetulus griseus]	5.37084	1	2	1	2.91594	0
354497729	PREDICTED: ADP-ribosylation factor-like protein 3 [Cricetulus griseus]	12.0879	1	6	1	7.19163	28.3658
625210510	PREDICTED: stathmin-2 isoform X1 [Cricetulus griseus]	3.59712	1	8	1	10.9604	74.9095
625187271	PREDICTED: eukaryotic translation initiation factor 3 subunit H isoform X1 [Cricetulus griseus]	2.89017	1	4	1	4.81737	27.21
625247256	PREDICTED: U6 snRNA-associated Sm-like protein LSm7 isoform X3 [Cricetulus griseus]	24.0385	1	8	1	4.25875	17.79
354489894	PREDICTED: F-box only protein 6 isoform X1 [Cricetulus griseus]	7.36842	1	2	1		32.68
625218692	PREDICTED: splicing factor 1 isoform X1 [Cricetulus griseus]	3.83212	1	2	1	0	0
354497865	PREDICTED: apoptosis-associated speck-like protein containing a CARD isoform X2 [Cricetulus griseus]	13.0208	1	4	1	7.1986
625214305	PREDICTED: nicotinamide phosphoribosyltransferase [Cricetulus griseus]	4.88798	1	1	1	3.06195
354488023	PREDICTED: protein arginine N-methyltransferase 5 [Cricetulus griseus]	4.70958	1	3	1	6.18254	0
354470689	PREDICTED: transportin-3 isoform X1 [Cricetulus griseus]	2.70856	1	7	1	4.7808	0
625246123	PREDICTED: actin-related protein 2/3 complex subunit 5 isoform X2 [Cricetulus griseus]	7.94702	1	3	1	2.53769	52.51
354474628	PREDICTED: eukaryotic translation initiation factor 1A, X-chromosomal [Cricetulus griseus]	6.94444	1	10	1	11.9357	56.82
625206826	PREDICTED: serine/threonine-protein kinase OSR1 isoform X1 [Cricetulus griseus]	4.02194	1	2	1	2.5928	25.51
625183247	PREDICTED: exportin-7 isoform X1 [Cricetulus griseus]	1.45719	1	4	1	6.64269
625263344	PREDICTED: SUMO-activating enzyme subunit 2 isoform X2, partial [Cricetulus griseus]	6.06557	1	4	1	0	0
354494097	PREDICTED: DNA replication licensing factor MCM3 isoform X1 [Cricetulus griseus]	1.36307	1	4	1	4.09362	78.33
625235461	PREDICTED: splicing factor 3B subunit 2 isoform X1 [Cricetulus griseus]	1.36674	1	6	1	4.76911	55.8986
625208784	PREDICTED: lysosomal alpha-glucosidase isoform X1 [Cricetulus griseus]	1.89673	1	2	1	2.00361	25.54
625218735	PREDICTED: fermitin family homolog 2 isoform X1 [Cricetulus griseus]	2.54351	1	11	1	7.46876	0
354502919	PREDICTED: phosphoglucomutase-2 isoform X1 [Cricetulus griseus]	2.90323	1	5	1	1.99359	31.85
625238683	PREDICTED: spliceosome RNA helicase DDX39B-like, partial [Cricetulus griseus]	10.4478	1	2	1	2.62403	31.64
625268075	PREDICTED: semaphorin-6A isoform X2 [Cricetulus griseus]	3.10378	1	3	1	3.60178
625239472	PREDICTED: rho GTPase-activating protein 1 isoform X1 [Cricetulus griseus]	5.65217	1	2	1	0	0
625227073	PREDICTED: 40S ribosomal protein S30 isoform X1 [Cricetulus griseus]	7.5188	1	12	1	14.4769	74.9
354467988	PREDICTED: ADP-sugar pyrophosphatase [Cricetulus griseus]	5.93607	1	4	1	4.22676	0
625187985	PREDICTED: clathrin light chain B isoform X1 [Cricetulus griseus]	5.74713	1	6	1	7.06227	50.0133
354476738	PREDICTED: lysosomal protective protein [Cricetulus griseus]	2.43408	1	2	1	3.00605	35.83
625215679	PREDICTED: annexin A7 isoform X1 [Cricetulus griseus]	3.45572	1	3	1	2.18204
625225126	PREDICTED: serine/threonine-protein phosphatase 2A 55 kDa regulatory subunit B delta isoform isoform X1 [Cricetulus griseus]	2.9106	1	7	1	1.81669	0
625290718	PREDICTED: histone deacetylase 1 isoform X2 [Cricetulus griseus]	2.31214	1	4	1	1.7462	0
354474411	PREDICTED: copper transport protein ATOX1 [Cricetulus griseus]	26.4706	1	1	1	2.52126
625250733	PREDICTED: cysteine-rich protein 1 [Cricetulus griseus]	16.8831	1	7	1	8.04718	38.02
625267999	PREDICTED: E3 ubiquitin-protein ligase KCMF1 isoform X1 [Cricetulus griseus]	4.00943	1	2	1	1.96455	0
625236696	PREDICTED: MOB-like protein phocein isoform X2 [Cricetulus griseus]	4.1958	1	2	1	2.10044	42.4
625232896	PREDICTED: echinoderm microtubule-associated protein-like 2 isoform X2 [Cricetulus griseus]	1.57729	1	2	1	2.32196	25.21
354479194	PREDICTED: UPF0556 protein C19orf10 homolog [Cricetulus griseus]	6.62651	1	4	1	5.47949	50.966
625274834	PREDICTED: eukaryotic translation initiation factor 4E isoform X1 [Cricetulus griseus]	6.33484	1	6	1	6.95685	0
625282201	PREDICTED: CST complex subunit CTC1 isoform X1 [Cricetulus griseus]	2.63158	1	1	1	2.89129
625182376	PREDICTED: notchless protein homolog 1 isoform X1 [Cricetulus griseus]	2.87474	1	4	1	2.05161	0
354489214	PREDICTED: unconventional myosin-Ic isoform X1 [Cricetulus griseus]	1.14943	1	1	1	2.42303
350537781	fragile X mental retardation syndrome-related protein 1 [Cricetulus griseus]	1.28824	1	2	1	1.7884	0
625235992	PREDICTED: protein spire homolog 2 [Cricetulus griseus]	3.48653	1	1	1	0
625217952	PREDICTED: methylosome subunit pICln isoform X1 [Cricetulus griseus]	5.22088	1	3	1	1.69385	20.24
625218268	PREDICTED: probable ATP-dependent RNA helicase DDX6 [Cricetulus griseus]	6.00414	1	2	1	0	0
625212013	PREDICTED: nucleolysin TIA-1 isoform p40 isoform X1 [Cricetulus griseus]	4.30622	1	2	1	2.74426
625249096	PREDICTED: ADP-ribosylation factor-binding protein GGA2 isoform X3 [Cricetulus griseus]	5.30973	1	4	1	4.46232	0
625279482	PREDICTED: LOW QUALITY PROTEIN: laminin subunit alpha-3 isoform X2 [Cricetulus griseus]	0.789074	1	2	1		0
625249972	PREDICTED: lamina-associated polypeptide 2, isoform beta isoform X3 [Cricetulus griseus]	2.97483	1	4	1	4.78341	0
354486810	PREDICTED: LOW QUALITY PROTEIN: protein PRRC2C isoform X1 [Cricetulus griseus]	0.383543	1	2	1	2.49001	40.8
625262948	PREDICTED: proteasome subunit beta type-8 [Cricetulus griseus]	4	1	2	1	1.73532	0
354469750	PREDICTED: diamine acetyltransferase 2 isoform X1 [Cricetulus griseus]	4.14201	1	2	1	2.0666	0
625244981	PREDICTED: protein phosphatase 1G isoform X2 [Cricetulus griseus]	1.98915	1	2	1	0	23.92
354467558	PREDICTED: neurofilament light polypeptide [Cricetulus griseus]	1.4733	1	2	1	0	0
354479963	PREDICTED: hyaluronidase PH-20-like [Cricetulus griseus]	5.13308	1	1	1	0
625245083	PREDICTED: vesicular glutamate transporter 3 [Cricetulus griseus]	5.10204	1	24	1	61.8652
625196278	PREDICTED: putative RNA-binding protein Luc7-like 1 isoform X1 [Cricetulus griseus]	2.15054	1	2	1	2.25894	40.48
625237883	PREDICTED: uncharacterized protein KIAA1210 homolog isoform X2 [Cricetulus griseus]	1.21951	1	54	1	0	0
625260105	PREDICTED: replication protein A 70 kDa DNA-binding subunit isoform X3 [Cricetulus griseus]	4.36187	1	5	1	0	0
625233113	PREDICTED: suppressor of G2 allele of SKP1 homolog isoform X3 [Cricetulus griseus]	4.46429	1	4	1	0	26.17
354471584	PREDICTED: protein FAM167A [Cricetulus griseus]	12.5581	1	2	1	0	0
625256952	PREDICTED: putative ciliary rootlet coiled-coil protein-like 3 protein isoform X2 [Cricetulus griseus]	1.03909	1	1	1	0
625285679	PREDICTED: regulator of chromosome condensation isoform X2 [Cricetulus griseus]	2.35546	1	1	1	0
625262522	PREDICTED: phosphoglucomutase-1 isoform X2 [Cricetulus griseus]	1.76565	1	2	1	1.93377	0
625267587	PREDICTED: eukaryotic translation initiation factor 3 subunit K isoform X2 [Cricetulus griseus]	5.04587	1	3	1	0	0
625219518	PREDICTED: riboflavin kinase isoform X1 [Cricetulus griseus]	11.1702	1	2	1	0	17.04
354477932	PREDICTED: eukaryotic translation initiation factor 2 subunit 2 isoform X1 [Cricetulus griseus]	2.7027	1	1	1	1.61281
625278344	PREDICTED: BTB/POZ domain-containing protein KCTD1 [Cricetulus griseus]	8.94942	1	1	1	0
354473999	PREDICTED: E3 ubiquitin-protein ligase HECTD1 isoform X1 [Cricetulus griseus]	1.22605	1	1	1	0
354487221	PREDICTED: V-type proton ATPase subunit E 1 [Cricetulus griseus]	8.84956	1	5	1	4.28024	0
625273108	PREDICTED: dynamin-3 isoform X2 [Cricetulus griseus]	1.27462	1	3	1	1.84227

## Sheet: NC378 D8 CYTO
Accession	Description	Coverage	# Peptides	# PSMs	# Unique Peptides	Score Sequest HT	Score Mascot
625267589	PREDICTED: alpha-actinin-4 isoform X2 [Cricetulus griseus]	63.544	41	756	27	1260.97	7048.43
625248621	PREDICTED: heat shock protein HSP 90-beta [Cricetulus griseus]	52.4862	39	1506	37	2447.19	15423.7
350539823	heat shock cognate 71 kDa protein [Cricetulus griseus]	58.0495	33	1473	31	2540.9	15769.4
625190067	PREDICTED: pyruvate kinase PKM isoform X2 [Cricetulus griseus]	53.8462	31	1333	31	2347.02	16209.7
625292889	PREDICTED: clathrin heavy chain 1 isoform X2 [Cricetulus griseus]	38.2283	40	525	40	905.09	4972.73
625238783	PREDICTED: transketolase isoform X2 [Cricetulus griseus]	67.8973	30	949	30	1641.02	9026.54
346227155	elongation factor 2 [Cricetulus griseus]	59.9068	37	807	36	1474.18	6779.78
625188301	PREDICTED: alpha-actinin-1 isoform X1 [Cricetulus griseus]	57.7434	38	569	24	883.261	4485.55
354482483	PREDICTED: vimentin [Cricetulus griseus]	78.3262	36	1287	34	1953.32	13225.9
347360906	actin, cytoplasmic 1 [Cricetulus griseus]	71.7333	23	1504	12	2915.59	11658.6
350537423	78 kDa glucose-regulated protein precursor [Cricetulus griseus]	52.1407	29	1034	27	1669.85	13340.8
346644718	tubulin beta-5 chain [Cricetulus griseus]	72.7477	25	924	5	1696.16	9226.46
346644707	tubulin beta-4B chain [Cricetulus griseus]	66.8919	24	739	2	1330.46	6260.41
354469077	PREDICTED: fatty acid synthase [Cricetulus griseus]	21.3744	32	337	32	506.159	2206.38
625280088	PREDICTED: alpha-enolase isoform X3 [Cricetulus griseus]	71.8894	23	963	23	1713.98	10705.3
354487474	PREDICTED: endoplasmin [Cricetulus griseus]	44.2092	31	538	29	752.761	5243.11
625271618	PREDICTED: tubulin beta-4A chain isoform X1 [Cricetulus griseus]	60.3982	20	636	1	1233.34	5407.5
354500398	PREDICTED: ubiquitin-like modifier-activating enzyme 1 isoform X1 [Cricetulus griseus]	40.6427	27	349	27	576.368	3976.92
350537945	peroxiredoxin-1 [Cricetulus griseus]	70.3518	17	1095	17	2455.5	6625.66
349501082	glyceraldehyde-3-phosphate dehydrogenase [Cricetulus griseus]	73.5736	19	1030	19	1791.32	9586.7
345842430	tubulin alpha-1B chain [Cricetulus griseus]	64.9667	21	824	1	1316.36	6877.24
625215235	PREDICTED: L-lactate dehydrogenase A chain isoform X2 [Cricetulus griseus]	63.7119	19	808	19	1201.75	6821.84
345842428	tubulin alpha-1C chain [Cricetulus griseus]	65.2561	21	812	1	1287.64	6877.24
346227230	tubulin alpha-1A chain [Cricetulus griseus]	64.9667	21	777	1	1221.47	6190.98
350538125	protein disulfide-isomerase A3 precursor [Cricetulus griseus]	55.6436	27	562	27	750.245	3685.37
354496071	PREDICTED: fructose-bisphosphate aldolase A isoform X2 [Cricetulus griseus]	73.3516	18	360	18	628.667	3973.67
625223520	PREDICTED: serpin H1 isoform X1 [Cricetulus griseus]	51.3189	16	497	16	622.153	4097.95
346986359	elongation factor 1-alpha 1 [Cricetulus griseus]	59.5238	18	847	12	1882.37	3553.68
350540646	phosphoglycerate kinase 1 [Cricetulus griseus]	62.8297	17	535	17	930.445	5847.43
625283069	PREDICTED: triosephosphate isomerase isoform X2 [Cricetulus griseus]	70.1695	15	489	15	846.614	6167.56
625258042	PREDICTED: annexin A1 [Cricetulus griseus]	65.6069	18	381	18	641.884	4453.18
354505868	PREDICTED: glutathione S-transferase Y1 [Cricetulus griseus]	73.8532	19	530	12	847.565	4186.06
625284829	PREDICTED: protein disulfide-isomerase, partial [Cricetulus griseus]	49.3776	18	315	18	508.106	2292.8
625260069	PREDICTED: 14-3-3 protein epsilon isoform X2 [Cricetulus griseus]	72.549	21	507	19	773.705	3410.87
625213910	PREDICTED: neuroblast differentiation-associated protein AHNAK isoform X2 [Cricetulus griseus]	17.6073	21	404	21	405.851	2016.09
350537543	glutathione S-transferase P 1 [Cricetulus griseus]	62.8571	13	791	13	1361.21	8480.34
625235429	PREDICTED: cofilin-1 [Cricetulus griseus]	67.4699	13	432	13	977.002	3257.71
625265602	PREDICTED: nucleolin isoform X3 [Cricetulus griseus]	32.1888	22	392	22	569.961	4051.15
625234125	PREDICTED: elongation factor 1-gamma [Cricetulus griseus]	61.5561	18	422	18	621.254	3106.89
346421364	calreticulin precursor [Cricetulus griseus]	48.9209	14	564	14	1146.77	2099.94
625265392	PREDICTED: WD repeat-containing protein 1 isoform X2 [Cricetulus griseus]	48.8449	18	269	18	310.533	1528.25
625257123	PREDICTED: glutathione S-transferase Mu 7 [Cricetulus griseus]	72.9358	16	362	7	587.758	3415.63
379056390	thioredoxin reductase 1, cytoplasmic [Cricetulus griseus]	52.7054	16	305	16	501.246	2063.92
625189086	PREDICTED: heterogeneous nuclear ribonucleoproteins A2/B1 isoform X1 [Cricetulus griseus]	43.6693	17	356	14	457.395	3159.36
625283674	PREDICTED: 14-3-3 protein theta [Cricetulus griseus]	56.3265	17	325	11	521.288	2730.91
625190571	PREDICTED: tropomyosin alpha-4 chain [Cricetulus griseus]	34.6386	14	348	9	539.316	2578.19
625203562	PREDICTED: 14-3-3 protein beta/alpha [Cricetulus griseus]	58.8	16	264	10	473.905	2621.1
625225201	PREDICTED: annexin A2 isoform X1 [Cricetulus griseus]	57.5221	15	250	15	431.024	1868.58
625254280	PREDICTED: guanine nucleotide-binding protein subunit beta-2-like 1 isoform X2 [Cricetulus griseus]	60.5678	13	217	13	415.638	1444.47
625188420	PREDICTED: heterogeneous nuclear ribonucleoprotein A3 isoform X1 [Cricetulus griseus]	33.5092	13	185	10	297.917	1910.39
354480649	PREDICTED: exportin-2 [Cricetulus griseus]	24.7168	15	190	15	322.608	749.789
354486538	PREDICTED: D-3-phosphoglycerate dehydrogenase [Cricetulus griseus]	37.3358	15	242	15	528.247	2068.56
350539836	T-complex protein 1 subunit alpha [Cricetulus griseus]	40.4676	17	186	17	275.057	1613.18
625267182	PREDICTED: protein disulfide-isomerase A4 isoform X2 [Cricetulus griseus]	38.0062	20	243	20	272.971	1572.32
625186959	PREDICTED: phosphoglycerate mutase 1 isoform X1 [Cricetulus griseus]	62.2047	12	324	12	397.778	1796.5
625287094	PREDICTED: T-complex protein 1 subunit gamma [Cricetulus griseus]	45.3211	19	152	19	252.632	679.257
625258771	PREDICTED: importin-5 isoform X2 [Cricetulus griseus]	27.8943	18	94	18	156.877	206.35
350539641	stress-induced-phosphoprotein 1 [Cricetulus griseus]	35.5433	16	185	16	261.43	1145.41
625240830	PREDICTED: nucleoside diphosphate kinase B [Cricetulus griseus]	79.6053	10	388	8	640.403	3302.54
354465044	PREDICTED: rab GDP dissociation inhibitor beta [Cricetulus griseus]	41.3483	14	111	9	211.968	1151.68
625240103	PREDICTED: T-complex protein 1 subunit epsilon [Cricetulus griseus]	39.3715	15	152	15	241.131	1354.54
625261992	PREDICTED: 14-3-3 protein gamma isoform X2 [Cricetulus griseus]	61.991	11	216	7	328.375	1433.54
354504493	PREDICTED: 6-phosphogluconate dehydrogenase, decarboxylating isoform X1 [Cricetulus griseus]	43.4783	15	210	15	394.364	1889.64
625221748	PREDICTED: heterogeneous nuclear ribonucleoprotein K isoform X1 [Cricetulus griseus]	32.5431	11	248	11	428.982	2283.72
625203986	PREDICTED: peptidyl-prolyl cis-trans isomerase A [Cricetulus griseus]	71.3415	12	552	10	880.956	4337.44
625255816	PREDICTED: T-complex protein 1 subunit theta isoform X3 [Cricetulus griseus]	42.0523	17	186	17	244.186	2008.76
625286340	PREDICTED: annexin A5 [Cricetulus griseus]	48.9097	14	296	14	396.198	2790.65
625204479	PREDICTED: transitional endoplasmic reticulum ATPase isoform X1 [Cricetulus griseus]	35.2357	17	142	17	209.381	522.091
354497186	PREDICTED: cytosolic non-specific dipeptidase [Cricetulus griseus]	48.6316	16	159	16	212.149	1117.98
625267388	PREDICTED: eukaryotic initiation factor 4A-I [Cricetulus griseus]	37.931	12	193	5	293.934	2799.72
625184696	PREDICTED: actin, alpha skeletal muscle [Cricetulus griseus]	30.4569	12	719	1	1043.39	5649.23
354482082	PREDICTED: aldose reductase isoform X1 [Cricetulus griseus]	51.5823	13	232	11	351.856	1166.73
625182597	PREDICTED: phosphatidylethanolamine-binding protein 1 isoform X1 [Cricetulus griseus]	73.262	8	288	8	517.161	3717.51
625289169	PREDICTED: 60S ribosomal protein L6 isoform X1 [Cricetulus griseus]	40.2685	12	195	12	263.561	1329.53
354481186	PREDICTED: filamin-B isoform X2 [Cricetulus griseus]	10.4535	16	73	16	113.397	443.754
350539813	glucose-6-phosphate isomerase [Cricetulus griseus]	38.172	14	243	14	319.992	2302.45
625216756	PREDICTED: S-formylglutathione hydrolase isoform X1 [Cricetulus griseus]	49.6454	9	180	9	295.777	911.381
354502777	PREDICTED: ras GTPase-activating-like protein IQGAP1 isoform X1 [Cricetulus griseus]	12.3114	12	133	12	182.63	1142.45
625225560	PREDICTED: heterogeneous nuclear ribonucleoprotein A1 isoform X1 [Cricetulus griseus]	29.7587	11	188	8	237.832	1271.78
354484391	PREDICTED: 14-3-3 protein zeta/delta [Cricetulus griseus]	57.551	14	296	10	442.496	2681.77
354471594	PREDICTED: cathepsin B [Cricetulus griseus]	38.9381	10	175	10	333.728	1562.88
625280950	PREDICTED: malate dehydrogenase, cytoplasmic [Cricetulus griseus]	52.6946	13	269	13	429.824	1961.78
354478932	PREDICTED: tropomyosin alpha-3 chain isoform X3 [Cricetulus griseus]	49.1935	12	246	7	348.536	2177
625204719	PREDICTED: adenylyl cyclase-associated protein 1 [Cricetulus griseus]	40.0844	13	163	13	298.318	1268.85
625267975	PREDICTED: macrophage-capping protein [Cricetulus griseus]	59.3123	12	222	12	329.499	2266.67
625206001	PREDICTED: histone H3.1-like [Cricetulus griseus]	32.2727	11	715	9	994.018	7784.19
625248494	PREDICTED: importin subunit beta-1 [Cricetulus griseus]	21.4612	12	129	12	239.065	642.369
350537691	aldose reductase-related protein 2 [Cricetulus griseus]	56.0127	11	118	10	201.432	745.537
625285936	PREDICTED: uncharacterized protein LOC103163334 [Cricetulus griseus]	12.8806	5	631	2	2193.49	79.0597
625205201	PREDICTED: flavin reductase (NADPH) isoform X1 [Cricetulus griseus]	68.932	11	338	11	417.363	2030.74
350537471	hypoxia up-regulated protein 1 precursor [Cricetulus griseus]	17.6176	13	136	13	131.579	919.513
354474350	PREDICTED: peptidyl-prolyl cis-trans isomerase B [Cricetulus griseus]	50.9259	11	236	11	340.661	1638.82
625260143	PREDICTED: polyadenylate-binding protein 1 [Cricetulus griseus]	25.9434	12	158	12	271.842	1273.71
625199450	PREDICTED: ATP-dependent RNA helicase A isoform X1 [Cricetulus griseus]	14.8092	15	98	15	129.661	760.383
625278096	PREDICTED: high mobility group protein B1 isoform X2 [Cricetulus griseus]	47.907	10	232	10	461.528	1573.51
625227859	PREDICTED: glutathione S-transferase Mu 6 [Cricetulus griseus]	49.2424	12	222	10	402.869	1278.55
625215065	PREDICTED: bifunctional purine biosynthesis protein PURH isoform X1 [Cricetulus griseus]	34.2905	13	112	13	179.305	657.892
354506474	PREDICTED: glutathione S-transferase Mu 3 isoform X1 [Cricetulus griseus]	55.5066	11	217	10	425.65	1489.74
625224533	PREDICTED: nuclease-sensitive element-binding protein 1, partial [Cricetulus griseus]	39.3103	8	119	8	214.613	2076.61
625241031	PREDICTED: prosaposin isoform X4 [Cricetulus griseus]	26.5655	10	145	10	363.249	843.241
625282467	PREDICTED: hydroxymethylglutaryl-CoA synthase, cytoplasmic [Cricetulus griseus]	42.6923	13	78	13	131.147	686.624
625242724	PREDICTED: LOW QUALITY PROTEIN: farnesyl pyrophosphate synthase isoform X2 [Cricetulus griseus]	42.5743	10	206	10	271.35	1235.25
354494770	PREDICTED: 60S ribosomal protein L3 [Cricetulus griseus]	34.4913	13	135	13	172.496	523.894
354497025	PREDICTED: prostaglandin reductase 1 isoform X1 [Cricetulus griseus]	50.152	12	212	12	364.994	1652.71
625212557	PREDICTED: T-complex protein 1 subunit eta isoform X1 [Cricetulus griseus]	36.0721	12	147	12	203.434	1407.14
625195560	PREDICTED: protein disulfide-isomerase A6 [Cricetulus griseus]	32.1348	10	289	10	488.723	3528.57
625212738	PREDICTED: moesin isoform X1 [Cricetulus griseus]	27.0364	14	113	14	154.59	988.843
625221035	PREDICTED: 60S ribosomal protein L7a isoform X1 [Cricetulus griseus]	38.7218	11	194	11	333.277	1639.3
354481833	PREDICTED: acetyl-CoA acetyltransferase, cytosolic isoform X1 [Cricetulus griseus]	48.3627	9	88	9	150.067	515.769
625192997	PREDICTED: heterogeneous nuclear ribonucleoprotein U, partial [Cricetulus griseus]	32.3671	14	156	14	218.802	905.949
354478443	PREDICTED: nucleoside diphosphate kinase A [Cricetulus griseus]	75.6579	11	258	9	348.707	1629.63
625271377	PREDICTED: peptidyl-prolyl cis-trans isomerase FKBP4 isoform X2 [Cricetulus griseus]	26.4583	9	117	9	307.279	713.989
625237172	PREDICTED: cathepsin D [Cricetulus griseus]	39.4608	12	146	12	225.41	1078.76
625192764	PREDICTED: galectin-3 [Cricetulus griseus]	31.0345	7	388	7	427.218	3216.67
625231575	PREDICTED: eukaryotic initiation factor 4A-II isoform X1 [Cricetulus griseus]	28.9216	9	164	2	275.665	2706.63
354476131	PREDICTED: transgelin-2 [Cricetulus griseus]	59.2965	9	179	9	383.317	1671.33
625263837	PREDICTED: reticulocalbin-3 isoform X2 [Cricetulus griseus]	41.2844	7	107	7	175.551	1029.75
354480001	PREDICTED: T-complex protein 1 subunit delta [Cricetulus griseus]	23.5622	10	107	10	159.703	770.538
354502985	PREDICTED: glutathione S-transferase alpha-3 [Cricetulus griseus]	47.9638	8	218	6	310.282	1328.69
625247078	PREDICTED: uncharacterized protein LOC100755894 isoform X7 [Cricetulus griseus]	23.9567	9	180	2	264.14	2272.62
625186195	PREDICTED: catalase isoform X1 [Cricetulus griseus]	27.3874	11	76	11	119.163	712.097
354502560	PREDICTED: protein DJ-1 [Cricetulus griseus]	62.4339	8	109	8	229.932	407.022
354484084	PREDICTED: 40S ribosomal protein S3a [Cricetulus griseus]	33.3333	9	100	9	156.471	443.995
354470166	PREDICTED: 40S ribosomal protein S8 [Cricetulus griseus]	53.8462	10	208	10	351.152	1298.25
625285542	PREDICTED: alanine--tRNA ligase, cytoplasmic [Cricetulus griseus]	18.6983	12	77	12	101.335	217.75
625290509	PREDICTED: T-complex protein 1 subunit beta isoform X2 [Cricetulus griseus]	20.7268	9	104	9	145.581	1204.92
625265838	PREDICTED: SH3 domain-binding glutamic acid-rich-like protein [Cricetulus griseus]	84.2105	7	213	7	346.761	2547.89
625192391	PREDICTED: inorganic pyrophosphatase [Cricetulus griseus]	41.5225	8	154	8	230.494	1194.99
625236131	PREDICTED: proteasome activator complex subunit 2 [Cricetulus griseus]	34.728	6	136	6	189.7	946.109
354486067	PREDICTED: 60S ribosomal protein L5 [Cricetulus griseus]	36.7003	10	124	10	186.126	935.319
625284821	PREDICTED: rho GDP-dissociation inhibitor 1 isoform X1 [Cricetulus griseus]	43.2203	8	179	8	268.582	1585.91
354469527	PREDICTED: cullin-associated NEDD8-dissociated protein 1 [Cricetulus griseus]	16.9154	10	111	10	159.798	587.289
354489619	PREDICTED: isocitrate dehydrogenase [NADP] cytoplasmic [Cricetulus griseus]	24.8792	8	123	8	144.25	1177.09
625269063	PREDICTED: F-actin-capping protein subunit beta isoform X10 [Cricetulus griseus]	29.8742	7	81	7	148.399	1072.39
350539629	40S ribosomal protein S4 [Cricetulus griseus]	40.3042	11	114	11	186.372	490.715
350538257	peroxiredoxin-2 [Cricetulus griseus]	55.5556	8	119	8	140.82	928.332
625193837	PREDICTED: LOW QUALITY PROTEIN: 60S ribosomal protein L4 isoform X1 [Cricetulus griseus]	27.1868	10	90	10	169.065	152.035
625243691	PREDICTED: proteasome subunit alpha type-7 [Cricetulus griseus]	44.3548	8	122	8	158.685	1345.37
354469648	PREDICTED: eukaryotic translation initiation factor 5A-1 [Cricetulus griseus]	46.1039	7	99	7	213.136	462.206
354476838	PREDICTED: 6-phosphofructokinase, liver type isoform X1 [Cricetulus griseus]	19.6154	10	57	10	90.166	308.199
350538479	tubulin beta-6 chain [Cricetulus griseus]	18.7919	9	239	1	303.495	1702.43
625259765	PREDICTED: LOW QUALITY PROTEIN: 40S ribosomal protein S3 isoform X2 [Cricetulus griseus]	55.042	10	179	1	274.352	1347.41
625284147	PREDICTED: legumain [Cricetulus griseus]	13.9269	3	114	3	266.427	641.36
625223526	PREDICTED: 40S ribosomal protein S3 isoform X1 [Cricetulus griseus]	55.5556	11	175	2	254.208	1347.41
625267812	PREDICTED: LOW QUALITY PROTEIN: nuclear migration protein nudC isoform X2, partial [Cricetulus griseus]	20.4204	5	72	5	102.86	572.262
354496408	PREDICTED: galectin-1 [Cricetulus griseus]	54.0741	7	192	7	403.36	1427.18
625246730	PREDICTED: C-1-tetrahydrofolate synthase, cytoplasmic [Cricetulus griseus]	15.7051	10	42	10	74.8631	283.742
354467008	PREDICTED: 60S acidic ribosomal protein P0 isoform X2 [Cricetulus griseus]	36.9565	8	114	8	207.475	621.246
625291442	PREDICTED: 26S proteasome non-ATPase regulatory subunit 2 isoform X2 [Cricetulus griseus]	14.978	8	63	8	93.8172	371.842
354485048	PREDICTED: polymerase I and transcript release factor [Cricetulus griseus]	29.9233	8	118	8	170.512	1656.03
625288123	PREDICTED: LOW QUALITY PROTEIN: 60S ribosomal protein L7 isoform X2 [Cricetulus griseus]	36.2903	7	110	7	157.478	818.065
625186682	PREDICTED: peroxiredoxin-6 isoform X1 [Cricetulus griseus]	53.125	8	97	8	101.359	843.622
354484771	PREDICTED: glycylpeptide N-tetradecanoyltransferase 1 [Cricetulus griseus]	23.8384	7	61	7	93.8487	534.279
625237137	PREDICTED: 60S acidic ribosomal protein P2 isoform X1 [Cricetulus griseus]	73.913	6	175	6	226.227	1720.16
625255894	PREDICTED: superoxide dismutase [Cu-Zn] [Cricetulus griseus]	62.3377	4	193	4	270.025	1587.3
625236140	PREDICTED: LOW QUALITY PROTEIN: proteasome activator complex subunit 1 isoform X2 [Cricetulus griseus]	38.1526	9	66	9	61.0802	420.501
354470110	PREDICTED: alcohol dehydrogenase [NADP(+)] isoform X1 [Cricetulus griseus]	40.4321	7	83	6	94.9755	503.894
354465900	PREDICTED: ATP-dependent RNA helicase DDX3X isoform X1 [Cricetulus griseus]	19.0332	10	49	9	59.5827	228.567
625270867	PREDICTED: calmodulin [Cricetulus griseus]	71.8121	7	246	7	379.11	2938.55
625282981	PREDICTED: thioredoxin domain-containing protein 5 isoform X2 [Cricetulus griseus]	24.2489	8	52	8	83.8696	190.07
625242500	PREDICTED: heterogeneous nuclear ribonucleoprotein F [Cricetulus griseus]	26.988	6	108	5	154.748	1098.14
625243080	PREDICTED: UDP-glucose 6-dehydrogenase isoform X3 [Cricetulus griseus]	28.4069	9	81	9	112.571	412.545
345842370	40S ribosomal protein SA [Cricetulus griseus]	43.3898	7	104	7	211.511	709.064
625290100	PREDICTED: ubiquitin-40S ribosomal protein S27a [Cricetulus griseus]	54.4872	7	205	7	306.181	1135.86
625215345	PREDICTED: serine/threonine-protein phosphatase 2A 65 kDa regulatory subunit A alpha isoform isoform X1 [Cricetulus griseus]	22.2411	8	83	8	152.274	422.951
625202398	PREDICTED: 14-3-3 protein eta [Cricetulus griseus]	43.75	7	120	5	142.096	827.355
625252504	PREDICTED: T-complex protein 1 subunit zeta [Cricetulus griseus]	23.3522	8	95	8	151.001	525.866
625266307	PREDICTED: proteasome subunit alpha type-5 [Cricetulus griseus]	39.4191	6	118	6	184.841	1016.91
625275804	PREDICTED: glutathione S-transferase Mu 1 [Cricetulus griseus]	33.4862	7	185	3	268.586	1820.79
625252483	PREDICTED: GTP-binding nuclear protein Ran isoform X2 [Cricetulus griseus]	43.0556	9	192	9	285.311	931.353
625216841	PREDICTED: coronin-1B [Cricetulus griseus]	23.9669	10	70	10	77.8818	170.159
354472059	PREDICTED: 60S ribosomal protein L15 isoform X1 [Cricetulus griseus]	37.2549	7	115	7	160.886	1177.93
625183941	PREDICTED: ribosome-binding protein 1 isoform X2 [Cricetulus griseus]	9.19681	10	59	10	74.6525	396.849
625261272	PREDICTED: LOW QUALITY PROTEIN: 60S ribosomal protein L12 isoform X2 [Cricetulus griseus]	39.1304	6	94	6	198.74	661.539
354497356	PREDICTED: ADP-ribosylation factor 3 [Cricetulus griseus]	44.1989	6	84	3	127.939	1032.02
625212060	PREDICTED: annexin A4 [Cricetulus griseus]	29.7806	7	57	7	99.5675	678.464
625237309	PREDICTED: adenosylhomocysteinase [Cricetulus griseus]	26.6204	7	57	7	98.2982	609.315
625225948	PREDICTED: prothymosin alpha isoform X1 [Cricetulus griseus]	10.9489	4	100	4	218.08	2360.37
625188845	PREDICTED: heat shock 70 kDa protein 4, partial [Cricetulus griseus]	15.0898	9	62	8	90.6793	393.89
354488159	PREDICTED: proliferation-associated protein 2G4 [Cricetulus griseus]	22.5888	7	77	7	96.009	536.927
354475571	PREDICTED: NSFL1 cofactor p47 isoform X1 [Cricetulus griseus]	33.871	9	59	9	75.2838	658.29
625218055	PREDICTED: elongation factor 1-delta isoform X5 [Cricetulus griseus]	45.2229	8	132	1	178.706	1429.57
354507332	PREDICTED: 60S ribosomal protein L8 [Cricetulus griseus]	38.1323	6	84	6	93.0361	792.317
625256908	PREDICTED: septin-2 [Cricetulus griseus]	30.7479	7	79	7	92.1808	285.457
625257038	PREDICTED: hsc70-interacting protein isoform X2 [Cricetulus griseus]	17.7898	5	65	5	125.48	523.914
350539727	chromobox protein homolog 3 [Cricetulus griseus]	52.459	6	49	6	112.851	628.736
354470855	PREDICTED: actin-related protein 3 isoform X1 [Cricetulus griseus]	41.866	9	94	9	143.67	225.694
354468130	PREDICTED: destrin isoform X1 [Cricetulus griseus]	38.1818	6	67	6	120.446	660.133
625280871	PREDICTED: proteasome subunit alpha type-6 isoform X2 [Cricetulus griseus]	35.7724	8	88	8	129.986	935.584
625216342	PREDICTED: ribonuclease inhibitor isoform X1 [Cricetulus griseus]	26.9231	9	44	9	73.1086	105.04
625198685	PREDICTED: polypyrimidine tract-binding protein 1 isoform X1 [Cricetulus griseus]	21.0896	8	103	8	136.002	611.113
354484974	PREDICTED: 60S ribosomal protein L27 isoform X1 [Cricetulus griseus]	45.5882	6	127	6	124.461	664.966
625275403	PREDICTED: 60S ribosomal protein L30 isoform X2 [Cricetulus griseus]	24.8175	6	64	6	171.164	278.74
625193622	PREDICTED: transforming protein RhoA [Cricetulus griseus]	58.5492	7	64	3	125.833	306.548
350539819	glucose-6-phosphate 1-dehydrogenase [Cricetulus griseus]	28.3495	11	41	11	42.622	232.667
625265228	PREDICTED: acidic leucine-rich nuclear phosphoprotein 32 family member E isoform X2 [Cricetulus griseus]	24.8	4	60	4	140.739	716.259
625218957	PREDICTED: 40S ribosomal protein S18 isoform X1 [Cricetulus griseus]	46.0526	9	128	9	159.257	962.11
625228994	PREDICTED: alcohol dehydrogenase class-3 [Cricetulus griseus]	22.7273	5	40	5	83.2789	246.242
625212224	PREDICTED: tubulin--tyrosine ligase-like protein 12 isoform X1 [Cricetulus griseus]	15.8779	7	36	7	58.2679	208.734
354486298	PREDICTED: proteasome subunit beta type-1 [Cricetulus griseus]	38.75	6	57	6	97.2939	639.219
625221177	PREDICTED: protein SET isoform X1 [Cricetulus griseus]	24.024	5	121	5	216.075	1297.47
406719592	transaldolase [Cricetulus griseus]	20.7715	6	88	6	145.141	501.437
354493494	PREDICTED: S-methyl-5'-thioadenosine phosphorylase [Cricetulus griseus]	31.0954	6	44	6	92.0913	249.169
625234436	PREDICTED: acyl-CoA-binding protein [Cricetulus griseus]	60.9195	5	187	5	183.192	1316.31
625186378	PREDICTED: calumenin isoform X1 [Cricetulus griseus]	25.3968	5	42	5	71.506	434.565
625256794	PREDICTED: fatty acid-binding protein, adipocyte [Cricetulus griseus]	32.5758	5	107	5	156.648	1375.9
354493136	PREDICTED: 40S ribosomal protein S11 isoform X1 [Cricetulus griseus]	47.4684	7	57	7	94.0993	157.987
625255317	PREDICTED: elongation factor 1-beta [Cricetulus griseus]	40	5	81	5	149.477	1039.4
625265154	PREDICTED: alpha-2-macroglobulin receptor-associated protein isoform X3 [Cricetulus griseus]	14.2169	5	51	5	71.1757	377.118
625234815	PREDICTED: proteasome subunit beta type-4 [Cricetulus griseus]	36.3636	6	48	6	65.5775	450.381
354495736	PREDICTED: serine/threonine-protein phosphatase PP1-alpha catalytic subunit isoform X1 [Cricetulus griseus]	27.8788	6	64	6	93.2327	214.534
350538733	60S ribosomal protein L13 [Cricetulus griseus]	33.6493	7	90	7	110.432	628.807
625243490	PREDICTED: 60S ribosomal protein L17 [Cricetulus griseus]	41.8478	6	92	6	87.88	630.565
625196049	PREDICTED: 40S ribosomal protein S2 isoform X1 [Cricetulus griseus]	29.6928	8	146	8	193.461	344.208
354481732	PREDICTED: small nuclear ribonucleoprotein Sm D1 isoform X1 [Cricetulus griseus]	54.6218	4	92	4	148.858	840.698
354480104	PREDICTED: histone H1.4 isoform X1 [Cricetulus griseus]	13.5458	6	183	6	277.451	2506.75
625274316	PREDICTED: phosphoserine aminotransferase isoform X2 [Cricetulus griseus]	24.8649	7	72	7	91.5168	679.527
354491211	PREDICTED: heterogeneous nuclear ribonucleoproteins C1/C2 isoform X1 [Cricetulus griseus]	22.9299	6	75	6	105.835	946.17
354491739	PREDICTED: poly(rC)-binding protein 1 [Cricetulus griseus]	33.1461	7	54	5	116.182	130.358
354491317	PREDICTED: elongation factor 1-alpha 1 [Cricetulus griseus]	19.4323	7	226	1	267.68	2364.17
354492781	PREDICTED: chloride intracellular channel protein 1 isoform X1 [Cricetulus griseus]	48.5477	8	86	8	125.144	745.39
625279373	PREDICTED: LOW QUALITY PROTEIN: cathepsin Z [Cricetulus griseus]	16.5584	4	78	4	183.683	356.526
354471172	PREDICTED: aspartate aminotransferase, cytoplasmic [Cricetulus griseus]	24.4552	7	34	7	32.11	387.195
354477453	PREDICTED: proteasome subunit beta type-2 [Cricetulus griseus]	37.8109	6	59	6	85.5827	708.89
354506074	PREDICTED: glutathione S-transferase omega-1 isoform X1 [Cricetulus griseus]	40.8333	7	83	7	103.637	479.314
625267240	PREDICTED: profilin-1 [Cricetulus griseus]	54.2857	7	122	7	178.533	915.698
625275433	PREDICTED: uncharacterized protein LOC100763771 isoform X2 [Cricetulus griseus]	8.54701	4	80	4	133.97	620.233
625215070	PREDICTED: histone-binding protein RBBP7 [Cricetulus griseus]	27.0588	5	35	5	68.6952	209.127
354472901	PREDICTED: histone H2A type 2-A [Cricetulus griseus]	35.3846	4	229	1	316.938	2163.41
625238312	PREDICTED: heterogeneous nuclear ribonucleoprotein H2 isoform X2 [Cricetulus griseus]	13.3909	4	43	3	68.736	446.886
625208910	PREDICTED: septin-7 isoform X1 [Cricetulus griseus]	27.8261	8	51	8	54.5192	398.449
625267595	PREDICTED: LOW QUALITY PROTEIN: heterogeneous nuclear ribonucleoprotein L isoform X2 [Cricetulus griseus]	21.1587	6	52	6	89.729	303.951
625233493	PREDICTED: 26S proteasome non-ATPase regulatory subunit 13 isoform X3 [Cricetulus griseus]	18.0851	5	42	5	37.6666	217.035
625246052	PREDICTED: actin-related protein 2/3 complex subunit 2 [Cricetulus griseus]	41.3333	7	52	7	59.8185	384.251
625204380	PREDICTED: chloride intracellular channel protein 4 isoform X1 [Cricetulus griseus]	30.566	6	50	6	82.9739	273.033
625247334	PREDICTED: 40S ribosomal protein S15 isoform X3 [Cricetulus griseus]	55.8621	4	108	4	162.939	492.016
625191534	PREDICTED: LOW QUALITY PROTEIN: heterogeneous nuclear ribonucleoprotein A3-like isoform X1 [Cricetulus griseus]	18.5366	5	74	2	112.631	584.13
552953713	40S ribosomal protein S7 [Cricetulus griseus]	51.0309	7	55	7	51.5239	266.199
625208784	PREDICTED: lysosomal alpha-glucosidase isoform X1 [Cricetulus griseus]	14.7524	7	73	7	85.2222	469.049
625218545	PREDICTED: plasminogen activator inhibitor 1 RNA-binding protein isoform X1 [Cricetulus griseus]	18.9526	6	47	6	65.6474	458.865
625289223	PREDICTED: LOW QUALITY PROTEIN: putative phospholipase B-like 2 [Cricetulus griseus]	19.2177	6	51	6	49.4566	360.647
625209431	PREDICTED: thioredoxin isoform X1 [Cricetulus griseus]	57.1429	5	178	5	307.361	1277.42
625198438	PREDICTED: ran-specific GTPase-activating protein [Cricetulus griseus]	24.4344	4	49	4	48.9601	173.056
625222363	PREDICTED: 60S ribosomal protein L10 isoform X1 [Cricetulus griseus]	25.1656	7	55	7	68.662	176.07
354480100	PREDICTED: histone H2B type 1 [Cricetulus griseus]	32.3741	5	216	5	248.39	2251.07
625182672	PREDICTED: lupus La protein isoform X1 [Cricetulus griseus]	24.57	8	44	8	66.8863	218.11
625222202	PREDICTED: nucleophosmin isoform X2 [Cricetulus griseus]	22.7273	5	87	5	124.217	814.314
625262669	PREDICTED: cellular nucleic acid-binding protein isoform X2 [Cricetulus griseus]	30.8989	4	29	4	87.2647
625279636	PREDICTED: ATP-citrate synthase isoform X3 [Cricetulus griseus]	8.08356	7	34	7	37.0338	184.95
625240007	PREDICTED: heterogeneous nuclear ribonucleoprotein A/B isoform X2 [Cricetulus griseus]	27.5194	5	77	4	125.978	642.969
345842518	carbonyl reductase 1 [Cricetulus griseus]	28.1588	5	50	5	100.352	398.551
625250158	PREDICTED: F-actin-capping protein subunit alpha-1 isoform X2 [Cricetulus griseus]	27.2727	5	72	5	103.386	567.83
625272915	PREDICTED: 40S ribosomal protein S12 isoform X2 [Cricetulus griseus]	47.7273	5	62	5	137.581	59.1267
625247619	PREDICTED: actin-related protein 2/3 complex subunit 1B isoform X2 [Cricetulus griseus]	23.185	6	35	6	66.4535	411.235
625272443	PREDICTED: nucleosome assembly protein 1-like 1 [Cricetulus griseus]	29.9233	6	66	5	67.5442	371.324
625285909	PREDICTED: histone H2A type 1-H-like isoform X1 [Cricetulus griseus]	23.4694	4	207	1	292.154	1873.96
625272609	PREDICTED: nascent polypeptide-associated complex subunit alpha [Cricetulus griseus]	26.5116	4	101	4	150.919	1740.11
354505010	PREDICTED: nucleosome assembly protein 1-like 4 isoform X1 [Cricetulus griseus]	23.057	5	47	4	58.872	317.373
354471687	PREDICTED: sorbitol dehydrogenase [Cricetulus griseus]	21.8487	6	22	6	34.6649	83.91
625290232	PREDICTED: 60S ribosomal protein L18 isoform X2 [Cricetulus griseus]	31.9149	5	126	5	188.201	1171.16
349501076	adenosine kinase [Cricetulus griseus]	20.6587	4	25	4	58.9781	120.98
625218033	PREDICTED: glutathione S-transferase A4 [Cricetulus griseus]	31.0811	7	67	5	80.8788	303.639
625262744	PREDICTED: myosin-9 isoform X3 [Cricetulus griseus]	6.32653	8	55	7	58.3906	132.906
625269503	PREDICTED: rab GDP dissociation inhibitor alpha isoform X2 [Cricetulus griseus]	18.1208	6	42	1	69.2278	375.304
625266152	PREDICTED: protein S100-A11 [Cricetulus griseus]	69	4	187	4	413.614	995.609
625207446	PREDICTED: myosin light polypeptide 6 isoform X1 [Cricetulus griseus]	42.1053	5	63	5	94.8839	409.56
625184631	PREDICTED: leukocyte elastase inhibitor [Cricetulus griseus]	16.3588	5	38	5	61.8353	181.166
625269763	PREDICTED: histone H3.3 isoform X2 [Cricetulus griseus]	40.4412	4	170	1	407.732	79.0597
625249942	PREDICTED: myotrophin [Cricetulus griseus]	56.4103	3	41	3	115.406	462.598
625205207	PREDICTED: rRNA 2'-O-methyltransferase fibrillarin, partial [Cricetulus griseus]	23.0321	5	16	5	18.2136	120.824
625260720	PREDICTED: TAR DNA-binding protein 43 isoform X1 [Cricetulus griseus]	24.8792	8	48	8	56.6363	88.4787
625243141	PREDICTED: ATP-dependent RNA helicase DDX39A [Cricetulus griseus]	10.3044	4	51	3	48.8857	342.325
625280923	PREDICTED: actin-related protein 2 isoform X2 [Cricetulus griseus]	22.0812	7	24	7	36.7877	40.7433
625207767	PREDICTED: 40S ribosomal protein S14 isoform X1 [Cricetulus griseus]	31.7204	5	51	5	82.7729	316.564
354468539	PREDICTED: 60S ribosomal protein L21 isoform X1 [Cricetulus griseus]	32.5	4	60	4	90.06	814.651
625219233	PREDICTED: heterogeneous nuclear ribonucleoprotein D0, partial [Cricetulus griseus]	17.4061	5	56	4	103.608	340.488
625265192	PREDICTED: histone H2A type 2-B isoform X2 [Cricetulus griseus]	34.5865	4	149	3	207.54	1466.3
625243351	PREDICTED: ribose-phosphate pyrophosphokinase 1 isoform X3 [Cricetulus griseus]	24.5283	5	31	5	47.7618	197.007
354478978	PREDICTED: protein S100-A6 [Cricetulus griseus]	61.7978	6	222	6	286.311	1138.66
354506625	PREDICTED: 60S ribosomal protein L9 [Cricetulus griseus]	39.0625	6	41	6	75.2127	240.745
625214219	PREDICTED: 40S ribosomal protein S19 isoform X1 [Cricetulus griseus]	31.0345	5	54	5	72.3592	388.725
625214661	PREDICTED: 60S ribosomal protein L14 [Cricetulus griseus]	26.7606	5	73	5	101.937	646.904
625208788	PREDICTED: eukaryotic initiation factor 4A-III [Cricetulus griseus]	9.73236	3	66	1	103.825	1107.81
625220805	PREDICTED: ras GTPase-activating protein-binding protein 2 isoform X1 [Cricetulus griseus]	8.35031	3	16	3	26.0815	272.734
625215424	PREDICTED: 40S ribosomal protein S20 isoform X1 [Cricetulus griseus]	22.6891	3	65	3	74.4801	382.148
354465340	PREDICTED: adenine phosphoribosyltransferase [Cricetulus griseus]	48.3333	6	59	6	83.3378	131.398
625245851	PREDICTED: LOW QUALITY PROTEIN: ubiquitin-conjugating enzyme E2 L3-like [Cricetulus griseus]	38.4615	5	39	5	51.8714	275.202
625253857	PREDICTED: 40S ribosomal protein S16 isoform X2 [Cricetulus griseus]	36.3014	5	78	5	97.9485	791.894
625257178	PREDICTED: D-dopachrome decarboxylase [Cricetulus griseus]	28.8136	4	39	4	81.2142	73.38
625215711	PREDICTED: 40S ribosomal protein S5 isoform X1 [Cricetulus griseus]	27.9412	5	37	5	122.766	47.78
625199809	PREDICTED: hypoxanthine-guanine phosphoribosyltransferase [Cricetulus griseus]	31.6514	4	24	4	50.9855	135.28
625185523	PREDICTED: 60S ribosomal protein L26 isoform X1 [Cricetulus griseus]	23.0047	5	41	5	60.2773	403.036
625193320	PREDICTED: translationally-controlled tumor protein isoform X1 [Cricetulus griseus]	21.5116	3	78	3	102.224	525.85
625262387	PREDICTED: proteasome subunit alpha type-2 [Cricetulus griseus]	32.4786	5	59	5	83.4459	442.374
625250162	PREDICTED: rho-related GTP-binding protein RhoC [Cricetulus griseus]	46.114	5	39	1	78.0385	104.654
354466428	PREDICTED: heterogeneous nuclear ribonucleoprotein Q isoform X5 [Cricetulus griseus]	9.14928	5	59	5	64.2561	311.017
354487134	PREDICTED: 60S ribosomal protein L23a [Cricetulus griseus]	34.6154	6	90	6	114.235	592.943
350539789	heat shock protein 105 kDa [Cricetulus griseus]	7.34266	5	22	4	46.4292	228.498
354506120	PREDICTED: pyridoxal kinase [Cricetulus griseus]	13.7821	4	33	4	38.6327	365.732
346227157	40S ribosomal protein S17 [Cricetulus griseus]	23.7037	4	61	4	104.936	473.44
625233675	PREDICTED: eukaryotic translation initiation factor 2 subunit 3 isoform X2 [Cricetulus griseus]	15.4661	5	36	5	60.5483	164.587
347300327	40S ribosomal protein S13 [Cricetulus griseus]	29.8013	4	64	4	69.6192	488.07
354474813	PREDICTED: 60S ribosomal protein L23 [Cricetulus griseus]	36.4286	4	51	4	100.712	562.209
625249545	PREDICTED: proteasome subunit alpha type-4 [Cricetulus griseus]	25.2874	5	31	5	59.2075	61.3833
625285276	PREDICTED: 40S ribosomal protein S23 [Cricetulus griseus]	30.0699	5	39	5	53.3411	423.383
625183067	PREDICTED: ADP-ribosylation factor 4 [Cricetulus griseus]	31.6667	4	53	1	75.2265	326.721
625282525	PREDICTED: microtubule-associated protein 4 isoform X1 [Cricetulus griseus]	5.48068	4	31	4	35.5633	224.123
625186364	PREDICTED: ADP-ribosylation factor 5 isoform X1 [Cricetulus griseus]	46.0123	4	48	1	67.4298	295.918
354468931	PREDICTED: actin-related protein 2/3 complex subunit 4 isoform X1 [Cricetulus griseus]	30.1775	4	30	4	30.2663	179.176
625192899	PREDICTED: acidic leucine-rich nuclear phosphoprotein 32 family member B, partial [Cricetulus griseus]	15.7692	3	58	2	81.3908	436.167
625249571	PREDICTED: annexin A6 isoform X2 [Cricetulus griseus]	13.5215	5	41	5	59.1117	98.5482
625265608	PREDICTED: 26S proteasome non-ATPase regulatory subunit 1 isoform X3 [Cricetulus griseus]	8.07975	4	14	4	32.9779	85.623
354477958	PREDICTED: eukaryotic translation initiation factor 6 isoform X1 [Cricetulus griseus]	35.5102	4	36	4	66.1844	336.522
625276018	PREDICTED: vacuolar protein sorting-associated protein 35 isoform X2 [Cricetulus griseus]	8.66834	5	25	5	27.1859	269.14
625289956	PREDICTED: staphylococcal nuclease domain-containing protein 1 isoform X2 [Cricetulus griseus]	7.25446	5	16	5	14.1011	150.954
625242453	PREDICTED: exportin-1 isoform X2 [Cricetulus griseus]	5.26316	3	27	3	52.441	56.8342
354471065	PREDICTED: aspartate--tRNA ligase, cytoplasmic isoform X1 [Cricetulus griseus]	14.7705	5	25	5	36.3536	297.719
625210041	PREDICTED: poly(rC)-binding protein 2 isoform X1 [Cricetulus griseus]	20.2186	5	26	3	53.9786	73.9067
625276429	PREDICTED: proteasome subunit alpha type-3 [Cricetulus griseus]	17.6471	4	45	4	66.7167	283.158
625207366	PREDICTED: prostaglandin E synthase 3 isoform X1 [Cricetulus griseus]	30.9524	4	55	4	134.12	294.48
625226023	PREDICTED: eukaryotic translation initiation factor 4B isoform X1 [Cricetulus griseus]	13.6364	4	43	4	56.685	241.329
354474809	PREDICTED: proteasome subunit beta type-3 [Cricetulus griseus]	28.2927	4	43	4	57.4179	275.593
625223066	PREDICTED: 60S ribosomal protein L22 isoform X1 [Cricetulus griseus]	39.0625	3	90	3	203.167	528.235
625273629	PREDICTED: cystatin-B [Cricetulus griseus]	21.4286	1	67	1	119.04	353.042
625281432	PREDICTED: serine/arginine-rich splicing factor 1 isoform X2 [Cricetulus griseus]	25.8065	5	27	5	32.4666	187.559
625224932	PREDICTED: multifunctional protein ADE2 isoform X1 [Cricetulus griseus]	11.1111	4	21	4	31.3822	239.716
625258134	PREDICTED: sulfiredoxin-1 isoform X2 [Cricetulus griseus]	12.4277	3	64	3	88.9806	603.61
354474819	PREDICTED: 60S ribosomal protein L19 [Cricetulus griseus]	21.9388	4	61	4	92.6349	1120.78
354472182	PREDICTED: eukaryotic translation initiation factor 2 subunit 1 [Cricetulus griseus]	19.0476	4	18	4	19.369	170.29
625280141	PREDICTED: cytosolic acyl coenzyme A thioester hydrolase isoform X2 [Cricetulus griseus]	13.6842	4	22	4	31.0894	108.294
625248471	PREDICTED: LIM and SH3 domain protein 1 isoform X2 [Cricetulus griseus]	17.4905	4	30	4	39.9876	93.8698
625281442	PREDICTED: retinoid-inducible serine carboxypeptidase isoform X2 [Cricetulus griseus]	9.34783	3	37	3	52.1111	363.48
625287957	PREDICTED: 60S ribosomal protein L28 isoform X2 [Cricetulus griseus]	33.5766	6	48	6	63.6676	169.933
625222011	PREDICTED: inosine-5'-monophosphate dehydrogenase 2 isoform X1 [Cricetulus griseus]	12.8253	4	12	4	15.0464	126.343
625277027	PREDICTED: PDZ and LIM domain protein 1 [Cricetulus griseus]	15.8055	2	10	2	22.7125	53.5127
354477120	PREDICTED: transcription elongation factor B polypeptide 1 [Cricetulus griseus]	41.0714	3	9	3	12.193	102.706
625227276	PREDICTED: probable ATP-dependent RNA helicase DDX17 isoform X1 [Cricetulus griseus]	7.66871	4	23	1	40.1777	279.327
354493216	PREDICTED: 26S proteasome non-ATPase regulatory subunit 7 [Cricetulus griseus]	17.8125	3	30	3	40.398	135.175
625196514	PREDICTED: LOW QUALITY PROTEIN: protein S100-A13 [Cricetulus griseus]	23.494	4	97	4	108.87	798.17
354488503	PREDICTED: ubiquitin-conjugating enzyme E2 N isoform X1 [Cricetulus griseus]	34.5794	4	52	4	76.2535	462.58
625284456	PREDICTED: cysteine and glycine-rich protein 1 [Cricetulus griseus]	29.0155	3	29	3	42.6366	31.24
625213664	PREDICTED: 60S ribosomal protein L10a isoform X1 [Cricetulus griseus]	19.8157	3	32	3	61.8081	48.97
354484319	PREDICTED: nuclear transport factor 2 isoform X1 [Cricetulus griseus]	51.1811	4	24	4	35.3051	52.8626
625196531	PREDICTED: protein S100-A5 isoform X1 [Cricetulus griseus]	53.2787	5	43	5	46.4297	352.892
625211254	PREDICTED: LOW QUALITY PROTEIN: plectin isoform X1 [Cricetulus griseus]	1.94444	3	21	3	22.5051	79.3294
625281296	PREDICTED: 60S ribosomal protein L24 [Cricetulus griseus]	24.2038	4	39	4	43.5366	391.424
625214213	PREDICTED: platelet-activating factor acetylhydrolase IB subunit gamma isoform X1 [Cricetulus griseus]	17.3913	2	10	2	28.1383	75.5686
625197067	PREDICTED: 26S protease regulatory subunit 8 [Cricetulus griseus]	11.7788	3	11	3	21.9253	56.0144
625260872	PREDICTED: peptidyl-prolyl cis-trans isomerase FKBP3 isoform X2 [Cricetulus griseus]	19.214	3	26	3	44.3268	191.727
625227887	PREDICTED: 40S ribosomal protein S15a [Cricetulus griseus]	30.7692	4	39	4	47.3993	230.458
625267253	PREDICTED: proteasome subunit beta type-6 isoform X2 [Cricetulus griseus]	29.4118	4	23	4	30.236	304.742
625207720	PREDICTED: 40S ribosomal protein S10 [Cricetulus griseus]	14.5455	2	30	2	48.1345	570.053
354488597	PREDICTED: proteasome subunit alpha type-1 [Cricetulus griseus]	22.4335	4	45	4	47.228	266.592
625232178	PREDICTED: dihydropyrimidinase-related protein 2 isoform X2 [Cricetulus griseus]	7.87519	3	28	3	37.4007	315.515
354495666	PREDICTED: 60S ribosomal protein L27a isoform X1 [Cricetulus griseus]	27.7027	4	52	4	63.3246	369.845
625248052	PREDICTED: myb-binding protein 1A isoform X2 [Cricetulus griseus]	3.56347	3	39	3	38.2903	174.071
354478471	PREDICTED: 26S protease regulatory subunit 4 isoform X1 [Cricetulus griseus]	13.6364	5	13	5	7.3771	60.4419
625270381	PREDICTED: epididymal secretory protein E1 [Cricetulus griseus]	30.8725	3	19	3	32.1834	36.1933
625264261	PREDICTED: gelsolin isoform X3 [Cricetulus griseus]	7.00809	4	16	4	16.2843	106.755
625273689	PREDICTED: lactoylglutathione lyase isoform X2 [Cricetulus griseus]	30.4348	3	31	3	50.9893	352.703
625257159	PREDICTED: small nuclear ribonucleoprotein Sm D3 [Cricetulus griseus]	24.6032	2	35	2	108.522	154.757
625274665	PREDICTED: probable ATP-dependent RNA helicase DDX5 [Cricetulus griseus]	8.61789	4	31	1	42.3392	241.612
354469472	PREDICTED: protein-glutamine gamma-glutamyltransferase 2 [Cricetulus griseus]	7.87172	4	17	4	17.9391	122.007
625194740	PREDICTED: splicing factor, proline- and glutamine-rich isoform X1, partial [Cricetulus griseus]	7.99136	2	8	2	8.46414	53.97
625198513	PREDICTED: ubiquitin-conjugating enzyme E2 variant 1 isoform X1 [Cricetulus griseus]	15.2838	3	39	3	57.4018	357.676
625254887	PREDICTED: microtubule-associated protein RP/EB family member 1 isoform X1 [Cricetulus griseus]	17.7305	3	36	3	44.7041	212.904
354468182	PREDICTED: thioredoxin domain-containing protein 12 [Cricetulus griseus]	17.6471	2	17	2	28.3886	307.268
354484429	PREDICTED: splicing factor 3B subunit 1 isoform X2 [Cricetulus griseus]	1.45706	1	26	1	37.2431	230.971
625254394	PREDICTED: 26S proteasome non-ATPase regulatory subunit 3 isoform X3 [Cricetulus griseus]	11.4815	4	31	4	33.8514	114.368
625245870	PREDICTED: 60S ribosomal protein L35 [Cricetulus griseus]	26.0163	3	62	3	83.4701	390.581
354475135	PREDICTED: hsp90 co-chaperone Cdc37 isoform X1 [Cricetulus griseus]	12.4011	3	21	3	36.6423	219.556
625201330	PREDICTED: cell division control protein 42 homolog [Cricetulus griseus]	40.3141	5	27	5	33.6866	0
625242062	PREDICTED: purine nucleoside phosphorylase [Cricetulus griseus]	13.9535	3	26	3	36.4861	256.246
625271071	PREDICTED: UDP-glucose:glycoprotein glucosyltransferase 1 isoform X2 [Cricetulus griseus]	2.50804	2	29	2	37.3165	264.755
625204337	PREDICTED: 60S ribosomal protein L11 [Cricetulus griseus]	21.3483	4	56	4	99.2265	707.366
625236696	PREDICTED: MOB-like protein phocein isoform X2 [Cricetulus griseus]	13.2867	3	28	3	33.8447	308.393
354476948	PREDICTED: eukaryotic translation initiation factor 3 subunit I [Cricetulus griseus]	20	4	11	4	16.1927	0
625221835	PREDICTED: cysteine-rich protein 1 [Cricetulus griseus]	49.3506	2	22	2	40.9031
625290771	PREDICTED: serpin B6 isoform X1 [Cricetulus griseus]	15.7518	5	40	5	21.1182	122.02
625244585	PREDICTED: histone H2A.V isoform X2 [Cricetulus griseus]	21.8978	3	148	1	196.586	1170.86
625201362	PREDICTED: activated RNA polymerase II transcriptional coactivator p15 isoform X1 [Cricetulus griseus]	14.0127	3	41	3	55.9911	357.005
625259756	PREDICTED: microtubule-associated protein 6 isoform X2 [Cricetulus griseus]	7.69231	2	8	2	20.3782	156.724
625262667	PREDICTED: coatomer subunit gamma-1 isoform X2 [Cricetulus griseus]	4.91991	2	11	2	19.3605	36.34
625250731	PREDICTED: ubiquitin-associated and SH3 domain-containing protein B isoform X3 [Cricetulus griseus]	10.815	3	11	3	28.7204	17.73
625250820	PREDICTED: copine-1 isoform X3 [Cricetulus griseus]	3.65774	3	28	3	30.4183	74.4294
625190488	PREDICTED: 60S ribosomal protein L18a isoform X1 [Cricetulus griseus]	22.1591	4	45	4	83.6847	203.634
625279800	PREDICTED: caveolin-1 isoform X1 [Cricetulus griseus]	24.1573	3	10	3	8.00424	88.334
625235493	PREDICTED: dipeptidyl peptidase 3 isoform X3 [Cricetulus griseus]	7.53701	3	16	3	17.5062	169.787
625286771	PREDICTED: 40S ribosomal protein S24 isoform X2 [Cricetulus griseus]	28.5714	3	24	3	29.4168	221.15
625263830	PREDICTED: 60S ribosomal protein L13a isoform X2 [Cricetulus griseus]	9.87261	3	41	3	63.1553	137.516
354470771	PREDICTED: eukaryotic translation initiation factor 3 subunit M [Cricetulus griseus]	4.81283	1	11	1	9.50739	66.0925
625222844	PREDICTED: septin-11 isoform X1 [Cricetulus griseus]	8.15851	3	24	3	29.2385	172.742
354496412	PREDICTED: histone H1.0 [Cricetulus griseus]	15.9794	3	39	3	64.4644	552.704
625251009	PREDICTED: serine/arginine-rich splicing factor 3 [Cricetulus griseus]	34.7561	4	35	4	34.6869	174.827
625255437	PREDICTED: 40S ribosomal protein S26 [Cricetulus griseus]	18.2609	2	19	2	43.9734	46.9937
354494231	PREDICTED: high mobility group nucleosome-binding domain-containing protein 5 isoform X1 [Cricetulus griseus]	7.74411	2	53	2	63.1473	298.339
354495221	PREDICTED: 28 kDa heat- and acid-stable phosphoprotein [Cricetulus griseus]	25.9669	3	14	3	17.3559	77.089
625206708	PREDICTED: LOW QUALITY PROTEIN: spliceosome RNA helicase DDX39B-like [Cricetulus griseus]	17.5824	2	14	1	26.8251	24.83
625237410	PREDICTED: LOW QUALITY PROTEIN: peptidyl-prolyl cis-trans isomerase D-like [Cricetulus griseus]	11.6216	3	25	3	37.3363	83.4345
625275333	PREDICTED: pre-mRNA-processing factor 19 isoform X2 [Cricetulus griseus]	10.8987	3	9	3	20.643
625228165	PREDICTED: glutaredoxin-3 isoform X1 [Cricetulus griseus]	12.8866	4	22	4	14.7507	25.97
625291281	PREDICTED: drebrin [Cricetulus griseus]	5.49928	2	8	2	7.8154	114.62
625199022	PREDICTED: m7GpppX diphosphatase [Cricetulus griseus]	10.6195	2	5	2	9.30887	39.98
625249860	PREDICTED: 26S protease regulatory subunit 6B isoform X2 [Cricetulus griseus]	12.8889	3	34	3	33.968	67.78
625234139	PREDICTED: neutral alpha-glucosidase AB isoform X1 [Cricetulus griseus]	8.90269	5	17	5	10.6639	50.73
625212267	PREDICTED: nucleolar and coiled-body phosphoprotein 1 isoform X2 [Cricetulus griseus]	2.00286	1	32	1	58.5554	288.034
625188854	PREDICTED: S-phase kinase-associated protein 1 isoform X1 [Cricetulus griseus]	18.3432	2	28	2	28.2283	89.1572
625271853	PREDICTED: coatomer subunit alpha [Cricetulus griseus]	2.20588	2	10	2	36.6803
625199620	PREDICTED: NAD(P)H-hydrate epimerase isoform X1 [Cricetulus griseus]	22.619	4	47	4	45.7282	27.2239
354482465	PREDICTED: histone H3.1 [Cricetulus griseus]	20.5882	4	89	2	78.0672	217.351
625180605	PREDICTED: E3 ubiquitin-protein ligase NEDD4 isoform X1 [Cricetulus griseus]	4.74576	3	28	3	31.175	145.62
625193874	PREDICTED: acidic leucine-rich nuclear phosphoprotein 32 family member A isoform X1 [Cricetulus griseus]	10.9023	3	20	2	20.6215	133.007
625242946	PREDICTED: protein S100-A4 [Cricetulus griseus]	34.6535	3	83	3	81.1347	143.803
354490504	PREDICTED: 60S ribosomal protein L32 isoform X1 [Cricetulus griseus]	14.8148	2	28	2	53.3386	47.6722
354492012	PREDICTED: macrophage migration inhibitory factor isoform X1 [Cricetulus griseus]	23.4783	3	39	3	59.2329	254.515
625275236	PREDICTED: LOW QUALITY PROTEIN: 26S proteasome non-ATPase regulatory subunit 12 isoform X2 [Cricetulus griseus]	4.52586	1	2	1	6.76638	79.66
354499029	PREDICTED: 40S ribosomal protein S25 [Cricetulus griseus]	24	3	44	3	50.7047	365.89
354493467	PREDICTED: transcription factor BTF3 [Cricetulus griseus]	29.0123	2	4	2	7.27359	74.89
625236898	PREDICTED: protein transport protein Sec31A isoform X2 [Cricetulus griseus]	2.64	2	9	2	18.5254	123.14
625277473	PREDICTED: UMP-CMP kinase isoform X2 [Cricetulus griseus]	11.4537	2	7	2	9.61778	99.2133
625282737	PREDICTED: protein dpy-30 homolog [Cricetulus griseus]	20.202	1	12	1	20.2459	120.033
625258058	PREDICTED: osteoclast-stimulating factor 1 isoform X2 [Cricetulus griseus]	24.2991	3	26	3	9.61171	63.51
625285532	PREDICTED: splicing factor 3B subunit 3 [Cricetulus griseus]	1.23254	1	40	1	49.4261	261.79
625279124	PREDICTED: LOW QUALITY PROTEIN: 26S protease regulatory subunit 7 isoform X2 [Cricetulus griseus]	5.7187	3	9	3	8.56148	101.63
625254613	PREDICTED: NHP2-like protein 1 [Cricetulus griseus]	21.5054	3	12	3	20.3942	150.404
354487956	PREDICTED: 40S ribosomal protein S27-like [Cricetulus griseus]	40.4762	3	42	3	58.1661	518.72
354487267	PREDICTED: small nuclear ribonucleoprotein E [Cricetulus griseus]	39.1304	2	16	2	29.9505	76.02
625249637	PREDICTED: 60S ribosomal protein L36 [Cricetulus griseus]	21.9048	2	26	2	45.3667	196.915
625188518	PREDICTED: LOW QUALITY PROTEIN: serine/arginine-rich splicing factor 4 [Cricetulus griseus]	7.73931	3	10	3	12.4718	90.7081
625249889	PREDICTED: caldesmon isoform X3 [Cricetulus griseus]	6.76157	2	20	2	30.5036	144.495
350539737	trifunctional purine biosynthetic protein adenosine-3 [Cricetulus griseus]	6.33663	4	18	4	25.2369	29.6
625278207	PREDICTED: transcription elongation factor B polypeptide 2 isoform X2 [Cricetulus griseus]	27.9661	2	8	2	14.8277
354499455	PREDICTED: 60S ribosomal protein L29 [Cricetulus griseus]	18.6335	3	25	3	28.8244	159.56
625223969	PREDICTED: clathrin light chain A [Cricetulus griseus]	22.1429	2	10	2	15.5017	230.018
625239533	PREDICTED: 26S protease regulatory subunit 6A isoform X1 [Cricetulus griseus]	7.01357	2	12	2	16.3793	86.528
625187144	PREDICTED: U5 small nuclear ribonucleoprotein 200 kDa helicase isoform X1 [Cricetulus griseus]	0.878004	1	18	1	15.1064	44.21
354495613	PREDICTED: thrombomodulin [Cricetulus griseus]	6.41248	2	10	2	14.8993	108.241
625209839	PREDICTED: protein S100-A10 isoform X2 [Cricetulus griseus]	18.1208	2	35	2	38.3562	233.401
625187889	PREDICTED: core histone macro-H2A.1 isoform X1 [Cricetulus griseus]	11.1702	2	25	2	23.4921	83.8829
625266604	PREDICTED: peptidyl-prolyl cis-trans isomerase FKBP1A [Cricetulus griseus]	58.2278	2	31	2	50.3266	719.373
625246477	PREDICTED: keratin, type II cytoskeletal 1b isoform X2 [Cricetulus griseus]	4.03846	3	18	1	20.0915	209.702
625288243	PREDICTED: cold shock domain-containing protein E1 isoform X3 [Cricetulus griseus]	3.85852	2	12	2	15.504	78.21
625286785	PREDICTED: annexin A11 [Cricetulus griseus]	5.36779	2	8	2	24.8898	45.82
625218735	PREDICTED: fermitin family homolog 2 isoform X1 [Cricetulus griseus]	4.55154	2	14	2	12.376	66.07
625242361	PREDICTED: major vault protein isoform X1 [Cricetulus griseus]	8.00439	3	18	3	17.713	69.8281
625205427	PREDICTED: isoleucine--tRNA ligase, cytoplasmic isoform X1 [Cricetulus griseus]	3.90207	3	8	3	10.3366	0
354473644	PREDICTED: 60S ribosomal protein L37a [Cricetulus griseus]	22.8261	2	17	2	33.3277	101.8
625268548	PREDICTED: RNA-binding motif protein, X chromosome isoform X1 [Cricetulus griseus]	6.28019	2	12	2	16.9819	144.834
625186544	PREDICTED: phosphoglucomutase-1 isoform X1 [Cricetulus griseus]	7.29537	2	7	2	6.67828	156.534
625229196	PREDICTED: 40S ribosomal protein S6 [Cricetulus griseus]	12.8514	3	23	3	34.8989	43.7
625239806	PREDICTED: nucleolar protein 58 isoform X1 [Cricetulus griseus]	5.76208	2	8	2	12.5652	74.06
625257894	PREDICTED: AP-1 complex subunit beta-1 isoform X3 [Cricetulus griseus]	4.75687	2	24	2	33.4279	207.31
354489511	PREDICTED: prefoldin subunit 2 [Cricetulus griseus]	14.9351	2	16	2	20.4482	163.9
354499475	PREDICTED: spectrin alpha chain, non-erythrocytic 1 isoform X1 [Cricetulus griseus]	2.01857	3	13	3	8.86897	36.5167
625290420	PREDICTED: 60S ribosomal protein L36a-like isoform X2 [Cricetulus griseus]	11.5385	3	14	3	23.3101	30.39
625276844	PREDICTED: ras suppressor protein 1 [Cricetulus griseus]	30.3249	3	34	3	19.0555	36.3508
625231635	PREDICTED: LOW QUALITY PROTEIN: peptidyl-prolyl cis-trans isomerase D-like [Cricetulus griseus]	10.1227	3	77	1	53.9764	114.94
625207024	PREDICTED: protein canopy homolog 3 isoform X1 [Cricetulus griseus]	5.21739	1	3	1	9.85873
625208798	PREDICTED: high mobility group nucleosome-binding domain-containing protein 3 isoform X1 [Cricetulus griseus]	11.4504	1	2	1	3.76847	41.02
625194850	PREDICTED: serine-threonine kinase receptor-associated protein [Cricetulus griseus]	9.42857	3	16	3	26.3553	74.7427
625262948	PREDICTED: proteasome subunit beta type-8 [Cricetulus griseus]	9.09091	2	6	2	9.6586	126.542
625223532	PREDICTED: tripeptidyl-peptidase 1 isoform X1 [Cricetulus griseus]	4.72028	1	14	1	24.4497	97.7538
625186466	PREDICTED: reticulocalbin-1 [Cricetulus griseus]	16.9697	2	10	2	15.8904	53.9134
625275539	PREDICTED: oligoribonuclease, mitochondrial isoform X3 [Cricetulus griseus]	16.0338	2	28	2	36.861	118.372
354472158	PREDICTED: enhancer of rudimentary homolog [Cricetulus griseus]	24.0385	2	6	2	11.2782	36.62
354476738	PREDICTED: lysosomal protective protein [Cricetulus griseus]	6.49087	2	7	2	17.3626	92.09
625288337	PREDICTED: 116 kDa U5 small nuclear ribonucleoprotein component isoform X1 [Cricetulus griseus]	3.90947	3	9	2	12.1922	0
625217400	PREDICTED: lysine--tRNA ligase isoform X2 [Cricetulus griseus]	5.7508	2	18	2	12.0568	139.79
354488231	PREDICTED: ELAV-like protein 1 isoform X1 [Cricetulus griseus]	3.68098	2	8	2	12.3116	171.967
625229254	PREDICTED: LOW QUALITY PROTEIN: 40S ribosomal protein S9-like [Cricetulus griseus]	8.76289	2	18	2	17.4485	181.184
625191956	PREDICTED: glucosidase 2 subunit beta isoform X1 [Cricetulus griseus]	4.32331	2	8	2	10.4466	134.37
625288773	PREDICTED: LOW QUALITY PROTEIN: small nuclear ribonucleoprotein-associated proteins B and B' isoform X2 [Cricetulus griseus]	4.88372	2	11	2	42.3041
625184083	PREDICTED: costars family protein ABRACL isoform X2 [Cricetulus griseus]	19.7531	1	9	1	30.8046
625254974	PREDICTED: SUMO-activating enzyme subunit 1 isoform X2 [Cricetulus griseus]	6.86016	2	4	2	5.54859	42.35
625182185	PREDICTED: 60S ribosomal protein L38 isoform X1 [Cricetulus griseus]	14.4578	1	20	1	25.0874	170.287
625195329	PREDICTED: glutathione synthetase isoform X1 [Cricetulus griseus]	10.3376	3	26	3	22.8785	66.4207
625267753	PREDICTED: talin-1 isoform X2 [Cricetulus griseus]	1.64706	2	24	2	37.8898	114.299
346644818	small ubiquitin-related modifier 2 [Cricetulus griseus]	23.1579	2	32	2	52.5637	427.078
625264237	PREDICTED: ras-related protein Rab-14 [Cricetulus griseus]	12.093	2	30	2	37.5998	350.57
350539639	coatomer subunit epsilon [Cricetulus griseus]	6.49351	1	3	1	9.78286
354505311	PREDICTED: UDP-N-acetylhexosamine pyrophosphorylase-like protein 1 [Cricetulus griseus]	6.1144	2	3	2	5.98292
354475928	PREDICTED: 60S ribosomal protein L31 isoform X1 [Cricetulus griseus]	18.4	2	27	2	44.4595	207.561
625265352	PREDICTED: LOW QUALITY PROTEIN: 26S proteasome non-ATPase regulatory subunit 4 isoform X2 [Cricetulus griseus]	6.56168	2	8	2	19.419	22.34
625207697	PREDICTED: high mobility group protein HMG-I/HMG-Y isoform X3 [Cricetulus griseus]	14.5833	1	53	1	76.9738	380.136
625274527	PREDICTED: actin-related protein 2/3 complex subunit 3 [Cricetulus griseus]	17.4157	3	16	3	19.4686	125.875
625180545	PREDICTED: bifunctional glutamate/proline--tRNA ligase isoform X1 [Cricetulus griseus]	2.24936	2	9	2	21.0744	34
625224185	PREDICTED: spermidine synthase [Cricetulus griseus]	17.6471	2	3	2	7.8136	0
625290781	PREDICTED: ribosyldihydronicotinamide dehydrogenase [quinone] [Cricetulus griseus]	8.65801	1	3	1	7.55022
625186716	PREDICTED: calcyclin-binding protein isoform X1 [Cricetulus griseus]	12.2605	2	4	2	6.66059	49.4682
354467102	PREDICTED: obg-like ATPase 1 [Cricetulus griseus]	3.78788	1	18	1	33.6341	424.221
625182342	PREDICTED: 26S proteasome non-ATPase regulatory subunit 11 isoform X1 [Cricetulus griseus]	5.45024	2	13	2	12.2179	30.06
625218725	PREDICTED: 26S protease regulatory subunit 10B [Cricetulus griseus]	6.45161	2	10	2	10.5776	32.61
625215284	PREDICTED: laminin subunit beta-1 isoform X1 [Cricetulus griseus]	1.19956	1	6	1	9.88126	70.101
354500709	PREDICTED: V-type proton ATPase subunit B, kidney isoform [Cricetulus griseus]	3.89864	1	8	1	29.8841
625249532	PREDICTED: WD repeat-containing protein 61 isoform X2 [Cricetulus griseus]	6.55738	1	12	1	18.3854	118.465
625255133	PREDICTED: coatomer subunit delta [Cricetulus griseus]	4.69667	2	11	2	10.8307	99.49
625280284	PREDICTED: V-type proton ATPase subunit G 1 [Cricetulus griseus]	18.6441	1	4	1	19.8724
354495327	PREDICTED: SH3 domain-binding glutamic acid-rich-like protein 3 [Cricetulus griseus]	31.1828	2	6	2	6.64828	87.7267
625285198	PREDICTED: non-POU domain-containing octamer-binding protein isoform X2 [Cricetulus griseus]	7.41525	2	47	2	55.5804	122.996
625291444	PREDICTED: eukaryotic translation initiation factor 4 gamma 1 isoform X1 [Cricetulus griseus]	1.76101	2	9	2	14.3965
625190878	PREDICTED: protein phosphatase 1 regulatory subunit 7 [Cricetulus griseus]	4.98615	1	14	1	19.6633	93.3337
625242529	PREDICTED: 40S ribosomal protein S28 [Cricetulus griseus]	30.4348	2	14	2	7.74035	69.1967
625215507	PREDICTED: barrier-to-autointegration factor [Cricetulus griseus]	34.8315	2	20	2	23.6217	103.236
625237266	PREDICTED: AP-2 complex subunit alpha-2 isoform X3 [Cricetulus griseus]	2.5974	1	2	1	3.73625	50.21
625250408	PREDICTED: 40S ribosomal protein S29 [Cricetulus griseus]	19.6429	1	5	1		73.4884
625206697	PREDICTED: ATP-binding cassette sub-family F member 1 isoform X1 [Cricetulus griseus]	3.32542	2	11	2	14.2506	42.0583
625243826	PREDICTED: cyclin-dependent kinase 1 isoform X1 [Cricetulus griseus]	6.73401	1	10	1	14.4717	133.499
354472073	PREDICTED: proline synthase co-transcribed bacterial homolog protein [Cricetulus griseus]	5.81818	1	2	1	4.60156	36.53
350538007	proliferating cell nuclear antigen [Cricetulus griseus]	9.1954	2	11	2	17.4322	106.51
354489866	PREDICTED: basic leucine zipper and W2 domain-containing protein 1 isoform X1 [Cricetulus griseus]	6.20525	1	5	1	18.5962
625265080	PREDICTED: 60S ribosomal protein L34 [Cricetulus griseus]	21.3675	3	24	3	28.6609	77.5976
625195387	PREDICTED: charged multivesicular body protein 4b isoform X1 [Cricetulus griseus]	12.6316	2	4	2	5.61375	76.6753
354467307	PREDICTED: ubiquitin carboxyl-terminal hydrolase 5 isoform X1 [Cricetulus griseus]	3.0303	1	6	1	9.96589	96.05
625279930	PREDICTED: LOW QUALITY PROTEIN: UV excision repair protein RAD23 homolog B isoform X2 [Cricetulus griseus]	4.52381	1	8	1	13.3077	156.554
625254663	PREDICTED: LOW QUALITY PROTEIN: eukaryotic translation initiation factor 3 subunit A [Cricetulus griseus]	2.13392	2	11	2	8.03664	34.73
354467779	PREDICTED: eukaryotic translation initiation factor 3 subunit B isoform X1 [Cricetulus griseus]	3.49563	1	21	1	25.089	68.97
625263526	PREDICTED: glyoxalase domain-containing protein 4 [Cricetulus griseus]	9.0604	2	6	2	6.37396	47.85
625292259	PREDICTED: alpha-centractin [Cricetulus griseus]	4.25532	1	14	1	14.2662	55.18
354493110	PREDICTED: U1 small nuclear ribonucleoprotein 70 kDa [Cricetulus griseus]	2.92135	1	8	1	10.9365	80.42
625288159	PREDICTED: thymidylate synthase [Cricetulus griseus]	4.56026	1	11	1	20.8891	189.921
625205678	PREDICTED: small nuclear ribonucleoprotein Sm D2 isoform X1 [Cricetulus griseus]	16.9492	2	15	2	44.0865
625257639	PREDICTED: ADP-ribosylarginine hydrolase [Cricetulus griseus]	12.7072	2	9	2	8.81763	33.97
625221334	PREDICTED: profilin-2 isoform X1 [Cricetulus griseus]	7.25389	1	14	1	22.4346	311.809
625258715	PREDICTED: branched-chain-amino-acid aminotransferase, cytosolic isoform X3 [Cricetulus griseus]	4.11311	1	6	1	17.9495
354476295	PREDICTED: cAMP-dependent protein kinase type I-alpha regulatory subunit [Cricetulus griseus]	6.29921	1	22	1	28.0736	144.728
625287806	PREDICTED: glycine--tRNA ligase isoform X2 [Cricetulus griseus]	4.39276	2	10	2	6.5644	54.9067
625191146	PREDICTED: histidine triad nucleotide-binding protein 1 isoform X1, partial [Cricetulus griseus]	13.986	1	5	1	13.5935
354488599	PREDICTED: coatomer subunit beta isoform X1 [Cricetulus griseus]	1.46905	1	10	1	19.5268	131.024
625283112	PREDICTED: lysosomal acid lipase/cholesteryl ester hydrolase [Cricetulus griseus]	9.06801	2	12	2	16.6595	0
625261465	PREDICTED: heat shock factor-binding protein 1 [Cricetulus griseus]	25	1	30	1	42.5497	163.209
625283329	PREDICTED: fumarylacetoacetase isoform X3 [Cricetulus griseus]	5.80357	2	18	2	21.2114	153.382
625289081	PREDICTED: ubiquitin-like modifier-activating enzyme 6 isoform X3 [Cricetulus griseus]	1.4245	1	4	1	5.26982	47.1561
625216070	PREDICTED: 40S ribosomal protein S9 isoform X1 [Cricetulus griseus]	14.6154	3	9	3	4.35888	38.47
625290034	PREDICTED: transcription intermediary factor 1-beta isoform X2 [Cricetulus griseus]	1.96759	1	4	1	4.61759	28.36
350540096	lysosome-associated membrane glycoprotein 1 precursor [Cricetulus griseus]	5.65111	2	15	2	21.7581	146.981
354470681	PREDICTED: V-type proton ATPase subunit F isoform X1 [Cricetulus griseus]	14.2857	1	3	1	3.41	71.77
625290513	PREDICTED: cleavage and polyadenylation specificity factor subunit 6 isoform X2 [Cricetulus griseus]	4.24448	1	7	1	7.90664	44.1593
625262292	PREDICTED: calpain small subunit 1 isoform X2 [Cricetulus griseus]	4.55927	1	12	1	25.4447	371.087
354472911	PREDICTED: splicing factor 3B subunit 4 [Cricetulus griseus]	5.42453	1	16	1	12.3594	76.5612
625289646	PREDICTED: apoptosis inhibitor 5 isoform X5 [Cricetulus griseus]	3.43511	1	10	1	15.0336	172.03
625237831	PREDICTED: 60S ribosomal protein L39 [Cricetulus griseus]	19.6078	1	42	1	46.6671	139.289
625249460	PREDICTED: src substrate cortactin [Cricetulus griseus]	4	2	14	2	14.4133	80.3949
354472752	PREDICTED: cytochrome c, somatic [Cricetulus griseus]	10.4762	1	18	1	19.826	253.454
354471359	PREDICTED: V-type proton ATPase catalytic subunit A [Cricetulus griseus]	1.94489	1	8	1	8.94909	83.27
625250171	PREDICTED: monocarboxylate transporter 1 isoform X2 [Cricetulus griseus]	4.04858	1	6	1	12.5332	49.45
625255214	PREDICTED: platelet-activating factor acetylhydrolase IB subunit beta isoform X4 [Cricetulus griseus]	10.4803	1	4	1	8.03662	48.14
625223842	PREDICTED: beta-glucuronidase isoform X1 [Cricetulus griseus]	2.10843	1	12	1	15.8129	112.61
625234404	PREDICTED: ubiquitin carboxyl-terminal hydrolase isozyme L5 isoform X4 [Cricetulus griseus]	6.56716	1	6	1	11.7262
625188083	PREDICTED: dynein light chain 2, cytoplasmic isoform X1 [Cricetulus griseus]	8.52713	1	15	1	25.0627
625219464	PREDICTED: sorting nexin-12 [Cricetulus griseus]	5.31401	1	2	1	2.61632	52.1
625208854	PREDICTED: adapter molecule crk isoform X1, partial [Cricetulus griseus]	5.66667	1	17	1	24.1404	145.491
625290712	PREDICTED: adenylate kinase 2, mitochondrial isoform X3 [Cricetulus griseus]	10.4603	1	6	1	17.5278
625236115	PREDICTED: magnesium-dependent phosphatase 1 [Cricetulus griseus]	10.9756	1	10	1	13.8345	136.438
354491496	PREDICTED: rac GTPase-activating protein 1 [Cricetulus griseus]	2.70701	1	4	1	8.74279
625286652	PREDICTED: microsomal glutathione S-transferase 1 [Cricetulus griseus]	8.3871	1	2	1	6.4154
625262546	PREDICTED: replication protein A 14 kDa subunit [Cricetulus griseus]	14.0496	1	14	1	19.1221	80.7964
625239905	PREDICTED: 60S acidic ribosomal protein P1-like isoform X2 [Cricetulus griseus]	11.8519	1	35	1	57.2707	265.866
625238921	PREDICTED: EH domain-containing protein 4 isoform X2 [Cricetulus griseus]	2.10325	1	2	1	2.89212	64.59
625201270	PREDICTED: cleavage and polyadenylation specificity factor subunit 5 isoform X1 [Cricetulus griseus]	12.5	1	8	1	11.6406	42.3536
625269180	PREDICTED: 26S proteasome non-ATPase regulatory subunit 14 isoform X2 [Cricetulus griseus]	5.80475	1	9	1	8.58867	0
625291493	PREDICTED: transformer-2 protein homolog beta isoform X1 [Cricetulus griseus]	5.55556	1	2	1	2.62325	43.46
354479194	PREDICTED: UPF0556 protein C19orf10 homolog [Cricetulus griseus]	15.6627	2	8	2	9.93362	77.93
625222995	PREDICTED: ataxin-10 isoform X1 [Cricetulus griseus]	6.52632	2	3	2	2.33279	0
354486848	PREDICTED: 4-trimethylaminobutyraldehyde dehydrogenase isoform X1 [Cricetulus griseus]	3.07102	1	1	1	2.72911
354486540	PREDICTED: hydroxymethylglutaryl-CoA synthase, mitochondrial [Cricetulus griseus]	3.93701	1	10	1	8.3354	27.4
354499094	PREDICTED: proteasome subunit beta type-7 [Cricetulus griseus]	4.33213	1	4	1	8.54465	56.51
625250424	PREDICTED: methylosome protein 50 isoform X2 [Cricetulus griseus]	4.38596	1	2	1	6.45488
625246176	PREDICTED: splicing factor U2AF 65 kDa subunit isoform X2 [Cricetulus griseus]	5.05263	1	4	1	7.31054	27.73
625266188	PREDICTED: prolyl endopeptidase isoform X2 [Cricetulus griseus]	1.89732	1	2	1	1.92996	31.46
625254593	PREDICTED: LOW QUALITY PROTEIN: alpha-N-acetylgalactosaminidase [Cricetulus griseus]	4.06699	1	6	1	6.14687	52.0822
625187985	PREDICTED: clathrin light chain B isoform X1 [Cricetulus griseus]	11.4943	2	10	2	12.5603	68.68
354485269	PREDICTED: 2-oxoglutarate dehydrogenase, mitochondrial isoform X1 [Cricetulus griseus]	1.17302	1	6	1	9.78092	48.15
625249792	PREDICTED: perilipin-3 isoform X2 [Cricetulus griseus]	4.4484	1	1	1	2.61762
625238683	PREDICTED: spliceosome RNA helicase DDX39B-like, partial [Cricetulus griseus]	10.4478	1	9	1	9.50872	96.7781
354508278	PREDICTED: 60S ribosomal protein L11-like, partial [Cricetulus griseus]	10.5263	1	6	1	20.5659
354481105	PREDICTED: ATP-dependent RNA helicase DDX1 [Cricetulus griseus]	2.83784	1	6	1	10.3009	54.329
625183247	PREDICTED: exportin-7 isoform X1 [Cricetulus griseus]	1.45719	1	2	1	2.76885
625266200	PREDICTED: bleomycin hydrolase isoform X2 [Cricetulus griseus]	5.45852	1	4	1	6.74077	28.7
354493416	PREDICTED: acetyl-CoA acetyltransferase, mitochondrial [Cricetulus griseus]	2.83019	1	1	1	0
625243259	PREDICTED: casein kinase II subunit beta [Cricetulus griseus]	4.18605	1	10	1	15.8363	92.14
346227232	aminoacyl tRNA synthase complex-interacting multifunctional protein 2 [Cricetulus griseus]	3.75	1	4	1	7.07089	87.4276
346986376	DNA-(apurinic or apyrimidinic site) lyase [Cricetulus griseus]	5.99369	1	2	1	5.47762
625275313	PREDICTED: DNA damage-binding protein 1 isoform X1 [Cricetulus griseus]	1.21528	1	2	1	6.15803
625268680	PREDICTED: UDP-N-acetylhexosamine pyrophosphorylase isoform X1 [Cricetulus griseus]	2.49042	1	2	1	2.89093	54.45
625191904	PREDICTED: ADP-ribosylation factor-like protein 1 isoform X1 [Cricetulus griseus]	7.9602	1	22	1	29.4835	95.861
625256906	PREDICTED: LOW QUALITY PROTEIN: vigilin [Cricetulus griseus]	2.83242	2	8	2	6.98803	0
354490273	PREDICTED: prefoldin subunit 3 [Cricetulus griseus]	12.7551	1	2	1	3.21223	33.05
625196432	PREDICTED: ubiquitin-associated protein 2-like isoform X1 [Cricetulus griseus]	0.969163	1	8	1	13.2408	48.5733
625290649	PREDICTED: importin subunit alpha-7 isoform X1 [Cricetulus griseus]	3.35821	1	7	1	6.41868
625285340	PREDICTED: ras GTPase-activating-like protein IQGAP2 [Cricetulus griseus]	1.87339	1	14	1	8.09861	42.444
625246294	PREDICTED: mitogen-activated protein kinase 3 isoform X2, partial [Cricetulus griseus]	6.53951	1	4	1	4.37849
625243710	PREDICTED: proteasomal ubiquitin receptor ADRM1 isoform X1 [Cricetulus griseus]	3.90244	1	2	1	2.72707	31.39
625263344	PREDICTED: SUMO-activating enzyme subunit 2 isoform X2, partial [Cricetulus griseus]	6.06557	1	5	1	3.2488	0
625246123	PREDICTED: actin-related protein 2/3 complex subunit 5 isoform X2 [Cricetulus griseus]	7.94702	1	6	1	7.44809	72.6422
354501155	PREDICTED: voltage-gated potassium channel subunit beta-2 isoform X1 [Cricetulus griseus]	7.90191	1	6	1	6.12264	0
625195962	PREDICTED: small nuclear ribonucleoprotein F isoform X1 [Cricetulus griseus]	8.24742	1	6	1	16.6527
625233695	PREDICTED: ribose-5-phosphate isomerase isoform X2, partial [Cricetulus griseus]	4.3956	1	4	1	7.01758	64.01
625250635	PREDICTED: LOW QUALITY PROTEIN: polypyrimidine tract-binding protein 3 isoform X3 [Cricetulus griseus]	3.01291	1	2	1	2.47098	0
354495899	PREDICTED: heterochromatin protein 1-binding protein 3 isoform X1 [Cricetulus griseus]	7.48663	2	3	2	2.10792	0
354483672	PREDICTED: spectrin beta chain, non-erythrocytic 1 isoform X1 [Cricetulus griseus]	0.46551	1	6	1	6.69297	71.9851
625280012	PREDICTED: dnaJ homolog subfamily C member 7 isoform X3 [Cricetulus griseus]	3.03644	1	12	1	23.4671	63.29
354467275	PREDICTED: condensin complex subunit 1 isoform X1 [Cricetulus griseus]	1.29403	1	5	1	4.64379	28.54
625284450	PREDICTED: importin-9 isoform X2 [Cricetulus griseus]	2.68972	1	31	1	23.8574	57.37
625264321	PREDICTED: brain acid soluble protein 1 homolog [Cricetulus griseus]	11.3821	1	6	1	6.87639	49.53
354474965	PREDICTED: glutathione reductase, mitochondrial isoform X1 [Cricetulus griseus]	2.51451	1	4	1	10.1574
625260085	PREDICTED: LOW QUALITY PROTEIN: pre-mRNA-processing-splicing factor 8 isoform X4 [Cricetulus griseus]	0.89782	1	6	1	8.73044	31.63
354482192	PREDICTED: pirin [Cricetulus griseus]	8.62069	2	7	2	8.24126	0
625236680	PREDICTED: 60 kDa heat shock protein, mitochondrial [Cricetulus griseus]	3.14136	1	2	1	0	37.94
625236100	PREDICTED: NEDD8 [Cricetulus griseus]	17.284	1	2	1	4.06947	36.09
625246322	PREDICTED: eukaryotic translation initiation factor 3 subunit C isoform X3 [Cricetulus griseus]	1.0917	1	2	1	2.06414	47.24
625200451	PREDICTED: leucine--tRNA ligase, cytoplasmic isoform X1 [Cricetulus griseus]	2.20713	1	4	1	5.14841	0
625271666	PREDICTED: far upstream element-binding protein 2 isoform X2 [Cricetulus griseus]	1.60116	1	4	1	4.48387	56.51
625223707	PREDICTED: transcription factor p65 [Cricetulus griseus]	2.56881	1	5	1	8.31681
354481947	PREDICTED: 40S ribosomal protein S21 isoform X1 [Cricetulus griseus]	10.8434	1	4	1	6.65915
625245231	PREDICTED: COP9 signalosome complex subunit 2 isoform X1 [Cricetulus griseus]	5.55556	1	4	1	4.97464
625281743	PREDICTED: endoplasmic reticulum resident protein 29 [Cricetulus griseus]	5.76923	1	4	1	2.55954	17.61
625240970	PREDICTED: eukaryotic translation initiation factor 3 subunit J isoform X2 [Cricetulus griseus]	3.28767	1	1	1	2.331
354497729	PREDICTED: ADP-ribosylation factor-like protein 3 [Cricetulus griseus]	12.0879	1	6	1	7.44477	18.73
354469222	PREDICTED: sorting nexin-3 isoform X1 [Cricetulus griseus]	6.79012	1	4	1	4.79516	25.18
354485024	PREDICTED: synaptic vesicle membrane protein VAT-1 homolog isoform X1, partial [Cricetulus griseus]	10.3806	2	4	2	5.31077	33.69
625216817	PREDICTED: glutathione S-transferase P 2 [Cricetulus griseus]	7.65766	1	6	1	8.47333	48.7031
346227167	adenylosuccinate lyase [Cricetulus griseus]	2.27273	1	2	1	2.20641	47.82
625185507	PREDICTED: myosin-10 isoform X1 [Cricetulus griseus]	1.99402	2	10	1	2.48672	0
625199472	PREDICTED: TSC22 domain family protein 2 isoform X1 [Cricetulus griseus]	1.47849	1	2	1	3.09504	38.05
354477932	PREDICTED: eukaryotic translation initiation factor 2 subunit 2 isoform X1 [Cricetulus griseus]	2.7027	1	3	1	5.63885
625215679	PREDICTED: annexin A7 isoform X1 [Cricetulus griseus]	3.45572	1	1	1	2.42213
354474628	PREDICTED: eukaryotic translation initiation factor 1A, X-chromosomal [Cricetulus griseus]	6.94444	1	12	1	13.1512	73.93
625188630	PREDICTED: GMP synthase [glutamine-hydrolyzing] isoform X1 [Cricetulus griseus]	2.59209	1	6	1	6.94875	0
625232101	PREDICTED: coronin-1C isoform X1 [Cricetulus griseus]	2.21774	1	4	1	2.77654	33.55
354503322	PREDICTED: ATP-dependent RNA helicase DDX19B isoform X1 [Cricetulus griseus]	2.08768	1	2	1	4.42446
625285667	PREDICTED: dnaJ homolog subfamily C member 8 isoform X5 [Cricetulus griseus]	3.76712	1	6	1	9.3012	48.87
354491205	PREDICTED: FACT complex subunit SPT16 isoform X1 [Cricetulus griseus]	2.48329	1	6	1	6.07489	0
625208381	PREDICTED: serine/arginine-rich splicing factor 7 isoform X1 [Cricetulus griseus]	8.93617	1	6	1	2.54083	20.36
354475155	PREDICTED: eukaryotic translation initiation factor 3 subunit G [Cricetulus griseus]	4.0625	1	2	1	3.16019	47.46
625259827	PREDICTED: eukaryotic peptide chain release factor GTP-binding subunit ERF3A isoform X1 [Cricetulus griseus]	10.02	2	3	2	2.13386
354500682	PREDICTED: cytochrome b5 [Cricetulus griseus]	15.6716	1	2	1	2.9317	32.17
354476960	PREDICTED: KH domain-containing, RNA-binding, signal transduction-associated protein 1 isoform X1 [Cricetulus griseus]	2.25734	1	2	1	1.97915	39.63
354474411	PREDICTED: copper transport protein ATOX1 [Cricetulus griseus]	26.4706	1	1	1	2.69749
350540082	dual specificity mitogen-activated protein kinase kinase 1 [Cricetulus griseus]	3.05344	1	2	1	2.00325	25.24
625288331	PREDICTED: granulins [Cricetulus griseus]	4.29752	1	2	1	5.31487
625247151	PREDICTED: heterogeneous nuclear ribonucleoprotein U-like protein 1 isoform X2 [Cricetulus griseus]	2.88714	1	2	1	2.89192	0
625235290	PREDICTED: peroxiredoxin-5, mitochondrial [Cricetulus griseus]	7.90698	1	2	1	1.90924	34.07
625200598	PREDICTED: eukaryotic translation initiation factor 5B isoform X1 [Cricetulus griseus]	0.820232	1	2	1	2.07777	17.36
625235461	PREDICTED: splicing factor 3B subunit 2 isoform X1 [Cricetulus griseus]	1.36674	1	4	1	4.07343	41.86
354494802	PREDICTED: ribonucleoside-diphosphate reductase subunit M2 isoform X1 [Cricetulus griseus]	2.5641	1	2	1	2.51835	27.93
625220097	PREDICTED: dnaJ homolog subfamily A member 2 isoform X1 [Cricetulus griseus]	3.64078	1	1	1	2.48543
625247256	PREDICTED: U6 snRNA-associated Sm-like protein LSm7 isoform X3 [Cricetulus griseus]	24.0385	1	11	1	2.81748	30.0833
354497863	PREDICTED: RNA-binding protein FUS isoform X1 [Cricetulus griseus]	3.09478	1	2	1	3.54124	0
625181398	PREDICTED: probable ubiquitin carboxyl-terminal hydrolase FAF-X isoform X1 [Cricetulus griseus]	0.820954	1	4	1	4.66401	0
625236219	PREDICTED: proteasome subunit beta type-5 [Cricetulus griseus]	3.80228	1	2	1	2.99856	39.66
625227073	PREDICTED: 40S ribosomal protein S30 isoform X1 [Cricetulus griseus]	7.5188	1	12	1	10.2619	79.36
625210510	PREDICTED: stathmin-2 isoform X1 [Cricetulus griseus]	3.59712	1	6	1	6.88149	47.677
625238070	PREDICTED: coatomer subunit zeta-1 isoform X2 [Cricetulus griseus]	7.9096	1	1	1	1.77737
625200212	PREDICTED: N-acylneuraminate cytidylyltransferase, partial [Cricetulus griseus]	4.22164	1	2	1	4.76628
354482839	PREDICTED: ras-related protein Rab-7a [Cricetulus griseus]	6.28019	1	2	1	2.36534	29.39
354504123	PREDICTED: protein arginine N-methyltransferase 1 isoform X1 [Cricetulus griseus]	4.04313	1	3	1	8.00419
354503226	PREDICTED: programmed cell death protein 6 isoform X1 [Cricetulus griseus]	6.80628	1	6	1	5.61103	26.75
625268075	PREDICTED: semaphorin-6A isoform X2 [Cricetulus griseus]	3.10378	1	3	1	3.02788
625283316	PREDICTED: LDLR chaperone MESD [Cricetulus griseus]	4.42478	1	6	1	9.53896	69.2
354499681	PREDICTED: myosin regulatory light chain 12B [Cricetulus griseus]	6.39535	1	5	1	1.91889	33.47
354467988	PREDICTED: ADP-sugar pyrophosphatase [Cricetulus griseus]	5.93607	1	6	1	3.5366	31.16
625262110	PREDICTED: phenylalanine--tRNA ligase alpha subunit isoform X3 [Cricetulus griseus]	2.14844	1	6	1	3.52427	0
625284998	PREDICTED: condensin complex subunit 3 isoform X1 [Cricetulus griseus]	0.897308	1	10	1	7.44954	19.47
625232896	PREDICTED: echinoderm microtubule-associated protein-like 2 isoform X2 [Cricetulus griseus]	1.57729	1	4	1	5.02824	22.08
625225126	PREDICTED: serine/threonine-protein phosphatase 2A 55 kDa regulatory subunit B delta isoform isoform X1 [Cricetulus griseus]	2.9106	1	9	1	3.66948	26.15
625216300	PREDICTED: dehydrodolichyl diphosphate synthase isoform X1 [Cricetulus griseus]	4.41176	1	2	1	2.72164	0
625273108	PREDICTED: dynamin-3 isoform X2 [Cricetulus griseus]	1.27462	1	12	1	12.5189	0
354487221	PREDICTED: V-type proton ATPase subunit E 1 [Cricetulus griseus]	8.84956	1	4	1	2.4078	0
625244606	PREDICTED: transcriptional activator protein Pur-beta, partial [Cricetulus griseus]	6.42857	1	3	1	2.05185	0
354484982	PREDICTED: peptidyl-prolyl cis-trans isomerase FKBP10 [Cricetulus griseus]	1.72117	1	2	1	1.71237
625199515	PREDICTED: hepatoma-derived growth factor [Cricetulus griseus]	7.173	1	2	1	0	0
625188863	PREDICTED: serine/threonine-protein phosphatase 2A catalytic subunit alpha isoform isoform X1, partial [Cricetulus griseus]	8.11688	1	4	1	2.72686	0
354497865	PREDICTED: apoptosis-associated speck-like protein containing a CARD isoform X2 [Cricetulus griseus]	13.0208	1	6	1	2.16707
625265688	PREDICTED: DNA (cytosine-5)-methyltransferase 1 isoform X2 [Cricetulus griseus]	0.780781	1	1	1	1.65114
625199738	PREDICTED: protein transport protein Sec23A [Cricetulus griseus]	2.22222	1	4	1	0	0
625196278	PREDICTED: putative RNA-binding protein Luc7-like 1 isoform X1 [Cricetulus griseus]	2.15054	1	2	1	2.2992	36.9
354476157	PREDICTED: interferon-activable protein 203-like [Cricetulus griseus]	3.77778	1	4	1	0	0
625251481	PREDICTED: protein flightless-1 homolog isoform X2 [Cricetulus griseus]	1.57109	1	2	1	2.05748	17.4
625237883	PREDICTED: uncharacterized protein KIAA1210 homolog isoform X2 [Cricetulus griseus]	1.21951	1	49	1		0
625245083	PREDICTED: vesicular glutamate transporter 3 [Cricetulus griseus]	5.10204	1	16	1	18.5247
625225798	PREDICTED: protein CTLA-2-beta-like isoform X1 [Cricetulus griseus]	11.2245	1	11	1	0	21.98
625290897	PREDICTED: dipeptidyl peptidase 2 [Cricetulus griseus]	2.7668	1	2	1	2.50822	26.02
625289466	PREDICTED: phosphomannomutase 2 [Cricetulus griseus]	10.3306	1	3	1	7.47382
625272094	PREDICTED: ras-related protein Rab-11B [Cricetulus griseus]	4.12844	1	2	1	1.74756	33.62
354486810	PREDICTED: LOW QUALITY PROTEIN: protein PRRC2C isoform X1 [Cricetulus griseus]	0.383543	1	2	1	2.15163	0
354488691	PREDICTED: thimet oligopeptidase isoform X1 [Cricetulus griseus]	2.32897	1	2	1	1.91053	0
625269749	PREDICTED: oxidoreductase NAD-binding domain-containing protein 1 [Cricetulus griseus]	2.31023	1	1	1	0
625236025	PREDICTED: protein DEK isoform X2 [Cricetulus griseus]	2.96128	1	4	1	3.93183	0
625208140	PREDICTED: small glutamine-rich tetratricopeptide repeat-containing protein alpha isoform X1 [Cricetulus griseus]	4.12698	1	1	1	0
625274834	PREDICTED: eukaryotic translation initiation factor 4E isoform X1 [Cricetulus griseus]	6.33484	1	2	1	2.11073	0
354488015	PREDICTED: abhydrolase domain-containing protein 4 isoform X1 [Cricetulus griseus]	5.91549	1	1	1	2.22421
625199693	PREDICTED: protein TANC2 isoform X1 [Cricetulus griseus]	0.385542	1	2	1	1.65003	36.51
625218029	PREDICTED: F-box only protein 9 [Cricetulus griseus]	4.57666	1	1	1	0
354467614	PREDICTED: thyroid adenoma-associated protein isoform X1 [Cricetulus griseus]	0.515464	1	1	1	0
354487012	PREDICTED: olfactory receptor 11-like isoform X1 [Cricetulus griseus]	10.0313	1	1	1	0
625264739	PREDICTED: deoxynucleoside triphosphate triphosphohydrolase SAMHD1 isoform X2 [Cricetulus griseus]	1.97869	1	3	1	2.12448	0
625238088	PREDICTED: calcium-binding and coiled-coil domain-containing protein 1 isoform X3 [Cricetulus griseus]	3.02115	1	1	1	0
625232673	PREDICTED: small nuclear ribonucleoprotein G [Cricetulus griseus]	9.21053	1	4	1	3.77219	29.4043
354490814	PREDICTED: dynactin subunit 2 isoform X1 [Cricetulus griseus]	2.47525	1	1	1	1.83825
625218690	PREDICTED: glycogen phosphorylase, muscle form [Cricetulus griseus]	1.35593	1	4	1	3.5602	21.01
625282430	PREDICTED: peptidyl-prolyl cis-trans isomerase FKBP9 isoform X2 [Cricetulus griseus]	1.57895	1	2	1	1.78422	0
625205377	PREDICTED: RNA-binding protein EWS isoform X1 [Cricetulus griseus]	2.13415	1	2	1	0	0
625223347	PREDICTED: LOW QUALITY PROTEIN: alpha-protein kinase 1 isoform X1 [Cricetulus griseus]	0.57947	1	2	1	2.04983	0
625280236	PREDICTED: protein FAM162B isoform X2 [Cricetulus griseus]	15.0327	1	1	1	2.53987
625276677	PREDICTED: uncharacterized protein LOC100768371 isoform X2 [Cricetulus griseus]	0.498008	1	1	1	2.29918
354469750	PREDICTED: diamine acetyltransferase 2 isoform X1 [Cricetulus griseus]	4.14201	1	4	1	0	0
625249096	PREDICTED: ADP-ribosylation factor-binding protein GGA2 isoform X3 [Cricetulus griseus]	5.30973	1	2	1	0	0
625288432	PREDICTED: formin-like protein 1 isoform X2 [Cricetulus griseus]	2.08955	1	1	1	0
354503544	PREDICTED: olfactory receptor 52E4 [Cricetulus griseus]	9.61538	1	1	1	0

## Sheet: MIR378 Day4 Membrane
Accession	Description	Coverage	# Peptides	# PSMs	# Unique Peptides	Score Sequest HT	Score Mascot
350537423	78 kDa glucose-regulated protein precursor [Cricetulus griseus]	57.3394	38	2204	36	3676.89	29063.5
354482483	PREDICTED: vimentin [Cricetulus griseus]	72.103	39	1470	39	2455.23	14713.9
625236680	PREDICTED: 60 kDa heat shock protein, mitochondrial [Cricetulus griseus]	54.9738	29	1327	29	2309.31	10855.1
354487474	PREDICTED: endoplasmin [Cricetulus griseus]	51.4321	40	1185	38	1867.31	9795.6
625225201	PREDICTED: annexin A2 isoform X1 [Cricetulus griseus]	62.5369	20	657	20	1207.21	5088.82
625223520	PREDICTED: serpin H1 isoform X1 [Cricetulus griseus]	53.4772	19	852	19	1311.32	8290.4
350538125	protein disulfide-isomerase A3 precursor [Cricetulus griseus]	57.8218	28	776	28	1100.89	6684.59
625211254	PREDICTED: LOW QUALITY PROTEIN: plectin isoform X1 [Cricetulus griseus]	13.1838	39	291	39	310.397	1526.22
625284829	PREDICTED: protein disulfide-isomerase, partial [Cricetulus griseus]	60.9959	26	436	26	618.348	3572.8
354503228	PREDICTED: succinate dehydrogenase [ubiquinone] flavoprotein subunit, mitochondrial [Cricetulus griseus]	47.2892	22	370	22	661.596	2704.68
625267645	PREDICTED: ATP synthase subunit alpha, mitochondrial isoform X2 [Cricetulus griseus]	45.0271	20	560	20	948.201	7812.49
346421364	calreticulin precursor [Cricetulus griseus]	58.9928	18	744	18	1457.62	3583.63
354488131	PREDICTED: ATP synthase subunit beta, mitochondrial isoform X1 [Cricetulus griseus]	49.2509	18	536	18	843.469	6318.73
625195560	PREDICTED: protein disulfide-isomerase A6 [Cricetulus griseus]	47.8652	15	569	15	1030.81	7012.09
354504593	PREDICTED: aconitate hydratase, mitochondrial isoform X1 [Cricetulus griseus]	35.8974	20	283	20	467.278	2266.97
354471469	PREDICTED: chondroitin sulfate proteoglycan 4 [Cricetulus griseus]	15.282	20	184	20	227.036	1167.39
625186195	PREDICTED: catalase isoform X1 [Cricetulus griseus]	44.3243	18	341	18	521.547	2497.59
347360906	actin, cytoplasmic 1 [Cricetulus griseus]	54.4	18	519	5	762.985	4547.64
354473604	PREDICTED: apoptosis-inducing factor 1, mitochondrial isoform X1 [Cricetulus griseus]	36.4379	16	206	16	357.811	2085
354482837	PREDICTED: dolichyl-diphosphooligosaccharide--protein glycosyltransferase subunit 1 isoform X1 [Cricetulus griseus]	42.2003	18	260	18	376.292	1853.52
350537471	hypoxia up-regulated protein 1 precursor [Cricetulus griseus]	29.9299	21	233	21	306.162	1272.94
350540090	stress-70 protein, mitochondrial [Cricetulus griseus]	25.9205	15	293	15	415.734	3530.33
625215173	PREDICTED: cytoskeleton-associated protein 4 [Cricetulus griseus]	36.5419	17	235	17	353.157	1884.86
350537945	peroxiredoxin-1 [Cricetulus griseus]	63.3166	14	408	11	691.761	2047.48
346227155	elongation factor 2 [Cricetulus griseus]	34.3823	16	152	16	256.021	1211.07
346986359	elongation factor 1-alpha 1 [Cricetulus griseus]	35.9307	14	394	14	577.271	2235.99
625243494	PREDICTED: 3-ketoacyl-CoA thiolase, mitochondrial isoform X2 [Cricetulus griseus]	37.5315	13	311	13	492.966	3152.1
625243995	PREDICTED: leucine-rich PPR motif-containing protein, mitochondrial isoform X2 [Cricetulus griseus]	15.4164	16	158	16	249.608	1072.05
350539823	heat shock cognate 71 kDa protein [Cricetulus griseus]	26.4706	14	281	12	426.775	2921.56
625237753	PREDICTED: peroxiredoxin-4 isoform X2 [Cricetulus griseus]	48.8294	12	336	9	467.177	2380.63
625206001	PREDICTED: histone H3.1-like [Cricetulus griseus]	39.0909	15	601	12	786.919	4805.51
625215284	PREDICTED: laminin subunit beta-1 isoform X1 [Cricetulus griseus]	9.32388	13	140	13	209.581	960.398
354474246	PREDICTED: long-chain specific acyl-CoA dehydrogenase, mitochondrial [Cricetulus griseus]	34.7722	14	211	14	307.846	1802.94
625190067	PREDICTED: pyruvate kinase PKM isoform X2 [Cricetulus griseus]	27.6627	13	183	13	224.064	945.921
354493416	PREDICTED: acetyl-CoA acetyltransferase, mitochondrial [Cricetulus griseus]	41.0377	13	178	13	314.905	1785.77
625194953	PREDICTED: LOW QUALITY PROTEIN: malate dehydrogenase, mitochondrial isoform X1 [Cricetulus griseus]	47.1591	12	240	12	415.011	2124.8
625285936	PREDICTED: uncharacterized protein LOC103163334 [Cricetulus griseus]	13.8173	5	435	2	1336.78	293.63
349501082	glyceraldehyde-3-phosphate dehydrogenase [Cricetulus griseus]	58.8589	14	403	14	741.758	2885.5
625234139	PREDICTED: neutral alpha-glucosidase AB isoform X1 [Cricetulus griseus]	21.9462	15	220	15	278.398	1050.18
625221706	PREDICTED: alpha-enolase isoform X2 [Cricetulus griseus]	47.9263	14	197	14	374.649	1879.71
354469300	PREDICTED: trifunctional enzyme subunit alpha, mitochondrial isoform X1 [Cricetulus griseus]	21.1009	11	218	11	295.268	1835.36
625274558	PREDICTED: aldehyde dehydrogenase, mitochondrial isoform X2 [Cricetulus griseus]	36.2235	15	340	15	492.541	3195.48
625185394	PREDICTED: dolichyl-diphosphooligosaccharide--protein glycosyltransferase subunit 2 isoform X1 [Cricetulus griseus]	30.7099	10	202	10	333.207	2380.6
354493226	PREDICTED: heat shock protein 75 kDa, mitochondrial [Cricetulus griseus]	25.4958	13	236	12	364.666	3197.22
625234125	PREDICTED: elongation factor 1-gamma [Cricetulus griseus]	31.1213	10	165	10	278.675	1260.94
625271071	PREDICTED: UDP-glucose:glycoprotein glucosyltransferase 1 isoform X2 [Cricetulus griseus]	15.1125	14	159	14	172.164	928.074
354476788	PREDICTED: collagen alpha-1(VI) chain [Cricetulus griseus]	15.5556	10	180	10	263.008	1915.47
625248621	PREDICTED: heat shock protein HSP 90-beta [Cricetulus griseus]	21.1326	13	243	10	328.119	3077.37
346644718	tubulin beta-5 chain [Cricetulus griseus]	39.8649	11	174	5	271.844	1514.16
625263837	PREDICTED: reticulocalbin-3 isoform X2 [Cricetulus griseus]	39.7554	8	168	8	255.664	1670.5
625271415	PREDICTED: 3-hydroxyacyl-CoA dehydrogenase type-2 [Cricetulus griseus]	62.069	9	232	9	384.506	1998.41
625278935	PREDICTED: prohibitin [Cricetulus griseus]	42.3358	8	133	8	215.052	1583.77
345842430	tubulin alpha-1B chain [Cricetulus griseus]	32.816	10	201	10	286.135	1397.14
354490792	PREDICTED: serine hydroxymethyltransferase, mitochondrial isoform X1 [Cricetulus griseus]	33.7302	14	165	14	269.044	965.66
625267182	PREDICTED: protein disulfide-isomerase A4 isoform X2 [Cricetulus griseus]	23.9875	14	202	14	207.327	921.505
350537543	glutathione S-transferase P 1 [Cricetulus griseus]	57.1429	8	270	8	444.698	2417.66
625249524	PREDICTED: isocitrate dehydrogenase [NAD] subunit alpha, mitochondrial isoform X3 [Cricetulus griseus]	36.911	13	184	13	257.178	1659.72
625215083	PREDICTED: guanine nucleotide-binding protein G(I)/G(S)/G(T) subunit beta-1 isoform X1 [Cricetulus griseus]	37.9412	9	127	6	293.646	536.509
625282981	PREDICTED: thioredoxin domain-containing protein 5 isoform X2 [Cricetulus griseus]	30.0429	10	133	10	171.661	590.002
625269016	PREDICTED: dolichyl-diphosphooligosaccharide--protein glycosyltransferase 48 kDa subunit [Cricetulus griseus]	41.0431	10	171	10	244	1213.61
625291167	PREDICTED: aspartate aminotransferase, mitochondrial [Cricetulus griseus]	33.9492	11	181	11	256.639	1617.96
625241169	PREDICTED: sodium/potassium-transporting ATPase subunit alpha-1 [Cricetulus griseus]	16.4315	11	138	11	202.421	1282.91
625184696	PREDICTED: actin, alpha skeletal muscle [Cricetulus griseus]	30.4569	12	282	1	383.052	2930.54
625188420	PREDICTED: heterogeneous nuclear ribonucleoprotein A3 isoform X1 [Cricetulus griseus]	27.9683	8	104	8	155.506	879.328
354486540	PREDICTED: hydroxymethylglutaryl-CoA synthase, mitochondrial [Cricetulus griseus]	28.3465	10	201	10	267.648	1740.46
354480104	PREDICTED: histone H1.4 isoform X1 [Cricetulus griseus]	15.1394	8	233	8	350.498	2919.01
354482839	PREDICTED: ras-related protein Rab-7a [Cricetulus griseus]	67.6329	10	220	10	366.725	1865.1
625285909	PREDICTED: histone H2A type 1-H-like isoform X1 [Cricetulus griseus]	23.4694	6	359	2	544.004	3692.86
354474350	PREDICTED: peptidyl-prolyl cis-trans isomerase B [Cricetulus griseus]	43.5185	10	229	10	328.499	1868.74
354478397	PREDICTED: leucine-rich repeat-containing protein 59 [Cricetulus griseus]	43.6482	10	131	10	196.569	1156
625253527	PREDICTED: lanosterol synthase isoform X2 [Cricetulus griseus]	22.2071	12	132	12	154.235	785.843
346227187	guanine nucleotide-binding protein G(i) subunit alpha-2 [Cricetulus griseus]	40.5634	11	120	7	185.207	517.522
354472901	PREDICTED: histone H2A type 2-A [Cricetulus griseus]	35.3846	6	390	2	574.396	3154.18
625184314	PREDICTED: high mobility group protein B1 isoform X1 [Cricetulus griseus]	34.8837	8	130	8	283.334	574.634
625205529	PREDICTED: calnexin isoform X1 [Cricetulus griseus]	18.4433	8	149	8	213.468	1545.49
354500682	PREDICTED: cytochrome b5 [Cricetulus griseus]	47.7612	6	333	6	445.225	3682.06
625189086	PREDICTED: heterogeneous nuclear ribonucleoproteins A2/B1 isoform X1 [Cricetulus griseus]	31.2661	10	147	9	188.971	1005.96
354498036	PREDICTED: elongation factor Tu, mitochondrial [Cricetulus griseus]	26.5487	7	39	7	65.608	422.68
625203986	PREDICTED: peptidyl-prolyl cis-trans isomerase A [Cricetulus griseus]	59.1463	7	207	3	277.54	1871.24
625192698	PREDICTED: ADP/ATP translocase 2 [Cricetulus griseus]	43.9597	11	219	11	273.599	1886.01
625192764	PREDICTED: galectin-3 [Cricetulus griseus]	21.4559	5	286	5	329.106	1913.45
354470166	PREDICTED: 40S ribosomal protein S8 [Cricetulus griseus]	50.4808	9	132	9	206.686	600.197
625264237	PREDICTED: ras-related protein Rab-14 [Cricetulus griseus]	46.9767	6	121	5	192.969	1453.32
625289169	PREDICTED: 60S ribosomal protein L6 isoform X1 [Cricetulus griseus]	33.557	8	90	8	116.652	538.568
354501549	PREDICTED: beta-actin-like protein 2 isoform X1 [Cricetulus griseus]	27.9255	8	161	1	267.614	1611.36
625279800	PREDICTED: caveolin-1 isoform X1 [Cricetulus griseus]	30.3371	5	117	5	203.493	1206.6
354471953	PREDICTED: vesicular integral-membrane protein VIP36 [Cricetulus griseus]	27.809	7	95	7	167.218	688.325
354506476	PREDICTED: glutathione S-transferase Mu 7 [Cricetulus griseus]	33.4862	7	59	1	110.862	535.992
625188000	PREDICTED: sideroflexin-1 isoform X3 [Cricetulus griseus]	32.5397	8	143	8	187.052	1774.84
625286652	PREDICTED: microsomal glutathione S-transferase 1 [Cricetulus griseus]	30.3226	5	81	5	177.578	114.382
354505868	PREDICTED: glutathione S-transferase Y1 [Cricetulus griseus]	33.4862	7	58	1	107.033	479.384
625215274	PREDICTED: dihydrolipoyl dehydrogenase, mitochondrial isoform X1 [Cricetulus griseus]	22.3969	9	56	9	81.1848	252.891
354493747	PREDICTED: epoxide hydrolase 1 isoform X2 [Cricetulus griseus]	28.3516	11	87	11	103.353	310.19
625225560	PREDICTED: heterogeneous nuclear ribonucleoprotein A1 isoform X1 [Cricetulus griseus]	28.1501	8	58	7	84.6316	306.391
625188712	PREDICTED: sarcoplasmic/endoplasmic reticulum calcium ATPase 2 isoform X1 [Cricetulus griseus]	12.818	9	65	9	105.676	188.34
625238783	PREDICTED: transketolase isoform X2 [Cricetulus griseus]	20.3852	9	71	9	118.037	563.264
354485269	PREDICTED: 2-oxoglutarate dehydrogenase, mitochondrial isoform X1 [Cricetulus griseus]	9.77517	8	95	8	136.325	799.488
625233155	PREDICTED: citrate synthase, mitochondrial isoform X2 [Cricetulus griseus]	23.9496	9	97	9	105.042	548.714
625183018	PREDICTED: prohibitin-2 isoform X1, partial [Cricetulus griseus]	28.8618	5	94	5	151.442	1184.16
625241204	PREDICTED: prostaglandin F2 receptor negative regulator [Cricetulus griseus]	10.4848	6	68	6	92.6366	362.792
625260069	PREDICTED: 14-3-3 protein epsilon isoform X2 [Cricetulus griseus]	32.9412	8	80	7	106.867	426.68
354469302	PREDICTED: trifunctional enzyme subunit beta, mitochondrial [Cricetulus griseus]	19.5789	8	99	8	120.13	718.019
625186260	PREDICTED: LOW QUALITY PROTEIN: tubulin beta-2B chain-like isoform X1 [Cricetulus griseus]	28.4768	7	102	1	184.538	961.332
625249970	PREDICTED: phosphate carrier protein, mitochondrial [Cricetulus griseus]	27.7311	8	87	8	129.672	541.227
625244288	PREDICTED: cytochrome c oxidase subunit 5A, mitochondrial isoform X2 [Cricetulus griseus]	44.5205	6	169	6	219.787	856.166
625279405	PREDICTED: procollagen-lysine,2-oxoglutarate 5-dioxygenase 1 [Cricetulus griseus]	11.5543	6	54	6	92.5457	583.983
354496408	PREDICTED: galectin-1 [Cricetulus griseus]	36.2963	5	112	5	225.778	397.301
354466920	PREDICTED: monofunctional C1-tetrahydrofolate synthase, mitochondrial [Cricetulus griseus]	9.33333	7	57	7	76.6377	340.596
625240153	PREDICTED: cytochrome b-c1 complex subunit 2, mitochondrial [Cricetulus griseus]	17.2185	6	48	6	73.8913	443.06
625215126	PREDICTED: prosaposin isoform X1 [Cricetulus griseus]	11.2985	4	72	4	162.257	126.032
625265154	PREDICTED: alpha-2-macroglobulin receptor-associated protein isoform X3 [Cricetulus griseus]	15.6627	6	46	6	60.9673	497.092
625290712	PREDICTED: adenylate kinase 2, mitochondrial isoform X3 [Cricetulus griseus]	29.7071	6	72	6	129.645	236.631
625218532	PREDICTED: guanine nucleotide-binding protein G(I)/G(S)/G(T) subunit beta-2 isoform X1 [Cricetulus griseus]	12.5178	6	94	2	158.051	536.509
625213146	PREDICTED: integrin beta-1 isoform X1 [Cricetulus griseus]	11.4144	7	51	7	106.709	162.033
625218957	PREDICTED: 40S ribosomal protein S18 isoform X1 [Cricetulus griseus]	45.3947	9	83	9	103.036	542.78
625219248	PREDICTED: guanine nucleotide-binding protein G(k) subunit alpha isoform X1 [Cricetulus griseus]	26.8362	7	91	3	124.129	560.396
625280360	PREDICTED: succinyl-CoA ligase [GDP-forming] subunit beta, mitochondrial isoform X2 [Cricetulus griseus]	26.2673	7	76	7	103.487	475.694
625221035	PREDICTED: 60S ribosomal protein L7a isoform X1 [Cricetulus griseus]	31.203	7	104	7	147.562	879.354
625221748	PREDICTED: heterogeneous nuclear ribonucleoprotein K isoform X1 [Cricetulus griseus]	21.7672	7	73	7	98.9281	238.376
625290232	PREDICTED: 60S ribosomal protein L18 isoform X2 [Cricetulus griseus]	37.766	6	110	6	162.217	1066.53
625269763	PREDICTED: histone H3.3 isoform X2 [Cricetulus griseus]	43.3824	4	206	1	448.839	293.63
354480100	PREDICTED: histone H2B type 1 [Cricetulus griseus]	32.3741	5	173	5	219.338	1811.89
625281743	PREDICTED: endoplasmic reticulum resident protein 29 [Cricetulus griseus]	26.9231	5	58	5	79.9437	494.335
625265192	PREDICTED: histone H2A type 2-B isoform X2 [Cricetulus griseus]	34.5865	4	148	3	213.058	1418.9
354484084	PREDICTED: 40S ribosomal protein S3a [Cricetulus griseus]	20.8333	5	28	5	42.5453	311.006
625288123	PREDICTED: LOW QUALITY PROTEIN: 60S ribosomal protein L7 isoform X2 [Cricetulus griseus]	25.4032	5	67	5	91.3849	528.467
354487040	PREDICTED: succinyl-CoA ligase [ADP/GDP-forming] subunit alpha, mitochondrial [Cricetulus griseus]	15.896	4	57	4	118.718	124.122
625254280	PREDICTED: guanine nucleotide-binding protein subunit beta-2-like 1 isoform X2 [Cricetulus griseus]	25.5521	6	59	6	82.0552	542.397
625282701	PREDICTED: cytochrome b-c1 complex subunit 1, mitochondrial isoform X2 [Cricetulus griseus]	12.9293	5	42	5	88.5909	226.307
350540646	phosphoglycerate kinase 1 [Cricetulus griseus]	16.5468	4	51	4	90.3239	501.355
625247078	PREDICTED: uncharacterized protein LOC100755894 isoform X7 [Cricetulus griseus]	10.9737	5	65	5	95.0856	980.554
625231917	PREDICTED: guanine nucleotide-binding protein subunit beta-4 [Cricetulus griseus]	18.2353	5	79	1	113.082	536.509
345842477	MHC class I antigen Hm1-C5 precursor [Cricetulus griseus]	26.0989	7	38	3	65.9402	213.363
625290100	PREDICTED: ubiquitin-40S ribosomal protein S27a [Cricetulus griseus]	38.4615	5	190	5	269.798	1484.23
625284339	PREDICTED: succinate dehydrogenase [ubiquinone] iron-sulfur subunit, mitochondrial isoform X2, partial [Cricetulus griseus]	19.3939	6	59	6	60.7167	330.073
345842370	40S ribosomal protein SA [Cricetulus griseus]	30.8475	6	56	6	102.347	416.564
625269571	PREDICTED: translocon-associated protein subunit delta isoform X2 [Cricetulus griseus]	28.9017	4	133	4	170.714	833.182
625215235	PREDICTED: L-lactate dehydrogenase A chain isoform X2 [Cricetulus griseus]	20.7756	5	54	5	73.9056	593.265
625236696	PREDICTED: MOB-like protein phocein isoform X2 [Cricetulus griseus]	13.2867	4	195	4	308.932	2269.21
625183067	PREDICTED: ADP-ribosylation factor 4 [Cricetulus griseus]	38.3333	4	68	4	113.625	454.188
350540096	lysosome-associated membrane glycoprotein 1 precursor [Cricetulus griseus]	13.7592	5	54	5	102.677	345.686
356582525	pyruvate dehydrogenase E1 component subunit alpha, somatic form, mitochondrial [Cricetulus griseus]	23.0769	7	61	7	87.1943	588.723
354465900	PREDICTED: ATP-dependent RNA helicase DDX3X isoform X1 [Cricetulus griseus]	12.3867	6	42	6	57.6298	336.37
625247584	PREDICTED: ras-related C3 botulinum toxin substrate 1 isoform X2 [Cricetulus griseus]	45.8333	7	30	6	63.894	28.74
625191956	PREDICTED: glucosidase 2 subunit beta isoform X1 [Cricetulus griseus]	10.7143	5	60	5	89.7596	502.705
625282430	PREDICTED: peptidyl-prolyl cis-trans isomerase FKBP9 isoform X2 [Cricetulus griseus]	14.2105	7	68	7	73.2178	206.143
625232675	PREDICTED: prenylcysteine oxidase 1 isoform X1 [Cricetulus griseus]	10.495	4	44	4	46.7746	389.379
625193837	PREDICTED: LOW QUALITY PROTEIN: 60S ribosomal protein L4 isoform X1 [Cricetulus griseus]	14.8936	6	46	6	73.3811	154.74
625261272	PREDICTED: LOW QUALITY PROTEIN: 60S ribosomal protein L12 isoform X2 [Cricetulus griseus]	24.3478	4	45	4	88.5689	172.541
354478507	PREDICTED: peroxidasin homolog isoform X1 [Cricetulus griseus]	4.74576	4	20	4	30.0159	342.531
346227185	guanine nucleotide-binding protein G(s) subunit alpha [Cricetulus griseus]	24.3655	6	71	5	78.2865	335.715
625252690	PREDICTED: endoplasmic reticulum resident protein 44 isoform X2 [Cricetulus griseus]	15.2709	4	33	4	55.49	66.17
354483223	PREDICTED: prolyl 4-hydroxylase subunit alpha-1 isoform X1 [Cricetulus griseus]	13.4831	5	33	5	54.1506	143.234
625224687	PREDICTED: nucleobindin-2 isoform X1 [Cricetulus griseus]	18.3066	6	27	6	24.937	118.952
625214661	PREDICTED: 60S ribosomal protein L14 [Cricetulus griseus]	25.3521	5	65	5	101.332	830.018
625240830	PREDICTED: nucleoside diphosphate kinase B [Cricetulus griseus]	29.6053	4	62	4	77.3017	342.982
625254434	PREDICTED: superoxide dismutase [Mn], mitochondrial isoform X2 [Cricetulus griseus]	23.9726	5	39	5	54.6578	160.457
625270402	PREDICTED: dihydrolipoyllysine-residue succinyltransferase component of 2-oxoglutarate dehydrogenase complex, mitochondrial isoform X2 [Cricetulus griseus]	13.6564	4	39	4	58.7863	439.158
625280964	PREDICTED: ras-related protein Rab-1A isoform X3 [Cricetulus griseus]	28.6957	5	75	3	106.929	703.054
349501072	scavenger receptor class B member 1 [Cricetulus griseus]	12.9666	4	92	4	131.264	518.963
625237002	PREDICTED: cytochrome b5 type B isoform X2 [Cricetulus griseus]	42.1769	3	65	3	109.721	724.539
625266091	PREDICTED: complement component 1 Q subcomponent-binding protein, mitochondrial isoform X2 [Cricetulus griseus]	38.403	4	73	4	137.685	1106.81
625225948	PREDICTED: prothymosin alpha isoform X1 [Cricetulus griseus]	10.9489	2	22	2	50.8834	709.425
625192997	PREDICTED: heterogeneous nuclear ribonucleoprotein U, partial [Cricetulus griseus]	9.82287	4	55	4	85.5392	832.738
350537657	lysosome-associated membrane glycoprotein 2 precursor [Cricetulus griseus]	15.122	6	83	6	108.278	431.951
625204124	PREDICTED: platelet glycoprotein 4 [Cricetulus griseus]	14.6186	6	51	6	68.6191	278.9
350539629	40S ribosomal protein S4 [Cricetulus griseus]	23.5741	6	33	6	30.0544	158.444
354486011	PREDICTED: acyl-coenzyme A thioesterase 1 isoform X1 [Cricetulus griseus]	26.3736	5	33	5	46.7656	77.5278
354482296	PREDICTED: succinyl-CoA:3-ketoacid coenzyme A transferase 1, mitochondrial isoform X1 [Cricetulus griseus]	19.2308	5	53	5	82.7252	625.282
350537635	4F2 cell-surface antigen heavy chain [Cricetulus griseus]	17.636	5	33	5	46.7298	262.08
625289934	PREDICTED: calumenin isoform X2 [Cricetulus griseus]	18.4127	4	44	4	68.9112	369.543
354472708	PREDICTED: dihydrolipoyllysine-residue acetyltransferase component of pyruvate dehydrogenase complex, mitochondrial [Cricetulus griseus]	18.2663	6	29	6	31.723	115.592
625290486	PREDICTED: ras-related protein Rap-1b [Cricetulus griseus]	26.6304	5	41	1	62.7805	368.519
354507332	PREDICTED: 60S ribosomal protein L8 [Cricetulus griseus]	16.7315	4	38	4	53.2884	645.237
625201165	PREDICTED: protein transport protein Sec61 subunit alpha isoform 1 isoform X1 [Cricetulus griseus]	14.2857	3	24	3	42.3595	214.21
354467008	PREDICTED: 60S acidic ribosomal protein P0 isoform X2 [Cricetulus griseus]	18.6335	4	32	4	58.3332	155.082
625227859	PREDICTED: glutathione S-transferase Mu 6 [Cricetulus griseus]	14.3939	4	36	2	71.5553	94.5329
354500430	PREDICTED: ras-related protein Rap-1A [Cricetulus griseus]	26.6304	5	44	1	73.3964	368.519
625199450	PREDICTED: ATP-dependent RNA helicase A isoform X1 [Cricetulus griseus]	4.80916	5	17	5	28.9351	122.217
346716379	Golgi apparatus protein 1 precursor [Cricetulus griseus]	6.55172	7	19	7	22.0708	111.95
625247352	PREDICTED: ATP synthase subunit delta, mitochondrial [Cricetulus griseus]	32.3353	3	53	3	46.2965	539.6
354495613	PREDICTED: thrombomodulin [Cricetulus griseus]	8.83882	3	36	3	56.6158	315.464
350538733	60S ribosomal protein L13 [Cricetulus griseus]	30.3318	6	52	6	67.3759	484.992
625217256	PREDICTED: fructose-bisphosphate aldolase A isoform X1 [Cricetulus griseus]	12.9187	5	36	5	33.8118	161.163
625207697	PREDICTED: high mobility group protein HMG-I/HMG-Y isoform X3 [Cricetulus griseus]	34.375	2	68	2	122.641	1037.58
625205550	PREDICTED: heterogeneous nuclear ribonucleoprotein H [Cricetulus griseus]	13.363	4	38	2	43.911	314.135
354506829	PREDICTED: calmodulin [Cricetulus griseus]	22.1477	2	59	2	103.365	1056.38
625259765	PREDICTED: LOW QUALITY PROTEIN: 40S ribosomal protein S3 isoform X2 [Cricetulus griseus]	20.1681	4	41	4	54.6881	595.421
625213930	PREDICTED: neuroblast differentiation-associated protein AHNAK isoform X12 [Cricetulus griseus]	3.4242	6	30	6	30.8772	71.9345
625290730	PREDICTED: enoyl-CoA delta isomerase 2, mitochondrial isoform X3 [Cricetulus griseus]	10.5788	4	14	4	24.959	78.4881
625198847	PREDICTED: basigin isoform X1 [Cricetulus griseus]	16.7235	4	89	4	128.883	367.606
354493136	PREDICTED: 40S ribosomal protein S11 isoform X1 [Cricetulus griseus]	31.0127	4	35	4	64.6135	136.072
625199086	PREDICTED: pyruvate dehydrogenase E1 component subunit beta, mitochondrial isoform X1 [Cricetulus griseus]	18.232	4	20	4	34.5721	60.43
625285198	PREDICTED: non-POU domain-containing octamer-binding protein isoform X2 [Cricetulus griseus]	13.1356	5	55	4	64.646	151.587
625253939	PREDICTED: LOW QUALITY PROTEIN: peptidyl-prolyl cis-trans isomerase A-like [Cricetulus griseus]	33.5366	5	48	1	42.2758	561.454
625289956	PREDICTED: staphylococcal nuclease domain-containing protein 1 isoform X2 [Cricetulus griseus]	7.58929	3	22	3	30.5977	304.989
625245534	PREDICTED: glutamate dehydrogenase 1, mitochondrial isoform X2 [Cricetulus griseus]	11.4815	4	42	4	50.3512	210.306
625196049	PREDICTED: 40S ribosomal protein S2 isoform X1 [Cricetulus griseus]	17.7474	5	36	5	42.1971	103.123
625215758	PREDICTED: enoyl-CoA delta isomerase 1, mitochondrial isoform X1 [Cricetulus griseus]	16.609	3	47	1	57.8248	451.38
354468685	PREDICTED: voltage-dependent anion-selective channel protein 2 [Cricetulus griseus]	13.5593	3	42	3	58.9065	240.023
354472059	PREDICTED: 60S ribosomal protein L15 isoform X1 [Cricetulus griseus]	19.1176	3	43	3	60.6115	365.485
625265602	PREDICTED: nucleolin isoform X3 [Cricetulus griseus]	10.5866	5	19	5	21.7684	140.195
625215711	PREDICTED: 40S ribosomal protein S5 isoform X1 [Cricetulus griseus]	18.1373	4	29	4	88.497
354504493	PREDICTED: 6-phosphogluconate dehydrogenase, decarboxylating isoform X1 [Cricetulus griseus]	11.3872	3	9	3	18.8052	176.444
625213115	PREDICTED: vesicle-associated membrane protein-associated protein A, partial [Cricetulus griseus]	15.7706	3	14	3	21.6413	157.959
625242500	PREDICTED: heterogeneous nuclear ribonucleoprotein F [Cricetulus griseus]	10.6024	3	26	1	40.6268	353.086
625252483	PREDICTED: GTP-binding nuclear protein Ran isoform X2 [Cricetulus griseus]	21.2963	4	20	4	23.3648	60.34
625243818	PREDICTED: splicing factor, proline- and glutamine-rich isoform X2 [Cricetulus griseus]	10.3239	4	24	3	25.6273	143.728
625284657	PREDICTED: ATP synthase subunit gamma, mitochondrial isoform X1 [Cricetulus griseus]	15.1007	4	43	4	65.3464	220.692
625222980	PREDICTED: atlastin-3 isoform X1 [Cricetulus griseus]	15.5556	4	33	4	29.3506	73.012
354499455	PREDICTED: 60S ribosomal protein L29 [Cricetulus griseus]	23.6025	4	47	4	56.1432	237.234
625248052	PREDICTED: myb-binding protein 1A isoform X2 [Cricetulus griseus]	3.415	3	22	3	29.2369	89.01
345842479	MHC class I antigen Hm1-C4 precursor [Cricetulus griseus]	23.2759	6	34	2	51.5781	60.8733
350539683	intercellular adhesion molecule 1 precursor [Cricetulus griseus]	9.48767	4	27	4	31.6002	98.6133
625208910	PREDICTED: septin-7 isoform X1 [Cricetulus griseus]	10.8696	3	16	3	23.02	123.218
625212738	PREDICTED: moesin isoform X1 [Cricetulus griseus]	6.23917	4	33	4	30.8103	303.712
625250434	PREDICTED: ATP synthase F(0) complex subunit B1, mitochondrial isoform X2, partial [Cricetulus griseus]	17.6	4	58	4	74.77	570.839
625231428	PREDICTED: ATPase family AAA domain-containing protein 3 isoform X3 [Cricetulus griseus]	6.76819	4	24	4	21.4158	197.796
354499825	PREDICTED: heme oxygenase 1 isoform X1 [Cricetulus griseus]	14.1379	2	22	2	32.7163	159.851
354494770	PREDICTED: 60S ribosomal protein L3 [Cricetulus griseus]	12.1588	5	37	5	51.4584	246.199
625243141	PREDICTED: ATP-dependent RNA helicase DDX39A [Cricetulus griseus]	7.49415	3	21	3	15.0679	157.768
625231198	PREDICTED: enoyl-CoA delta isomerase 1, mitochondrial isoform X2, partial [Cricetulus griseus]	24	3	52	1	63.7336	330.025
354501090	PREDICTED: calcium-binding mitochondrial carrier protein SCaMC-1 isoform X1 [Cricetulus griseus]	15.1579	4	24	4	27.4666	190.672
625285671	PREDICTED: ATPase inhibitor, mitochondrial [Cricetulus griseus]	23.5849	2	24	2	44.2346	203.03
354468208	PREDICTED: non-specific lipid-transfer protein [Cricetulus griseus]	3.65631	3	42	3	56.6489	478.829
354476131	PREDICTED: transgelin-2 [Cricetulus griseus]	29.6482	3	31	3	72.2229	215.496
354481732	PREDICTED: small nuclear ribonucleoprotein Sm D1 isoform X1 [Cricetulus griseus]	27.7311	2	51	2	65.9589	216.622
625193320	PREDICTED: translationally-controlled tumor protein isoform X1 [Cricetulus griseus]	13.9535	2	40	2	68.5111	537.637
625255317	PREDICTED: elongation factor 1-beta [Cricetulus griseus]	26.6667	3	25	3	36.748	375.775
625282985	PREDICTED: translocon-associated protein subunit alpha isoform X2 [Cricetulus griseus]	7.90698	3	57	3	86.8148	348.949
625208444	PREDICTED: glycerol-3-phosphate dehydrogenase, mitochondrial isoform X1 [Cricetulus griseus]	8.8033	4	36	4	29.7743	93.5606
350537591	vesicle-trafficking protein SEC22b precursor [Cricetulus griseus]	16.2791	3	35	3	64.9539	1099.61
625246479	PREDICTED: keratin, type II cytoskeletal 1 isoform X2 [Cricetulus griseus]	5.9754	3	31	2	50.1905	350.976
625199217	PREDICTED: transmembrane emp24 domain-containing protein 10 isoform X1 [Cricetulus griseus]	9.33735	3	29	3	37.5185	289.803
625246143	PREDICTED: LOW QUALITY PROTEIN: laminin subunit gamma-1 isoform X2 [Cricetulus griseus]	2.42891	3	17	3	27.2546	164.597
625236148	PREDICTED: phosphoenolpyruvate carboxykinase [GTP], mitochondrial [Cricetulus griseus]	7.65625	3	15	3	18.5921	194.446
354493430	PREDICTED: NADH-cytochrome b5 reductase 3 isoform X1 [Cricetulus griseus]	24.5847	4	14	4	11.7607	50.7633
625288359	PREDICTED: dephospho-CoA kinase domain-containing protein [Cricetulus griseus]	28.1385	5	24	5	17.5528	95.5246
354491211	PREDICTED: heterogeneous nuclear ribonucleoproteins C1/C2 isoform X1 [Cricetulus griseus]	10.828	3	34	3	40.1554	339.659
625204479	PREDICTED: transitional endoplasmic reticulum ATPase isoform X1 [Cricetulus griseus]	8.43672	4	30	4	28.4919	0
625250162	PREDICTED: rho-related GTP-binding protein RhoC [Cricetulus griseus]	21.2435	2	24	1	31.869	89.8738
625209839	PREDICTED: protein S100-A10 isoform X2 [Cricetulus griseus]	20.8054	3	59	3	86.0952	534.006
354469298	PREDICTED: ras-related protein Rab-10 [Cricetulus griseus]	17	3	66	1	99.9988	827.705
346421357	bone marrow stromal antigen 2 [Cricetulus griseus]	17.2414	3	20	3	27.0194	127.212
346227157	40S ribosomal protein S17 [Cricetulus griseus]	16.2963	2	30	2	53.4761	220.559
625245870	PREDICTED: 60S ribosomal protein L35 [Cricetulus griseus]	26.0163	3	27	3	28.9889	124.37
625290062	PREDICTED: isoleucine--tRNA ligase, mitochondrial isoform X2 [Cricetulus griseus]	2.20941	2	17	2	37.1717	20.84
354486538	PREDICTED: D-3-phosphoglycerate dehydrogenase [Cricetulus griseus]	10.3189	4	14	4	29.1591	85.26
625204337	PREDICTED: 60S ribosomal protein L11 [Cricetulus griseus]	21.3483	4	30	4	47.9727	308.794
625235290	PREDICTED: peroxiredoxin-5, mitochondrial [Cricetulus griseus]	23.7209	3	35	3	55.5243	157.245
354491154	PREDICTED: cytochrome c1, heme protein, mitochondrial isoform X1 [Cricetulus griseus]	19.3846	5	17	5	16.0735	49.47
354486067	PREDICTED: 60S ribosomal protein L5 [Cricetulus griseus]	17.1717	4	20	4	40.9989	103.982
625283069	PREDICTED: triosephosphate isomerase isoform X2 [Cricetulus griseus]	21.0169	3	12	3	18.5688	54.82
625244585	PREDICTED: histone H2A.V isoform X2 [Cricetulus griseus]	21.8978	3	131	1	172.603	1119.94
625263616	PREDICTED: LOW QUALITY PROTEIN: tapasin isoform X2 [Cricetulus griseus]	5.61555	2	21	2	29.5633	220.24
625267595	PREDICTED: LOW QUALITY PROTEIN: heterogeneous nuclear ribonucleoprotein L isoform X2 [Cricetulus griseus]	12.5945	4	12	4	32.5637	41.14
625217148	PREDICTED: G-rich sequence factor 1 isoform X1 [Cricetulus griseus]	7.32538	2	11	2	25.6013	69.2
625275987	PREDICTED: mitochondrial import receptor subunit TOM70 isoform X2 [Cricetulus griseus]	4.23977	2	22	2	42.0164
625282737	PREDICTED: protein dpy-30 homolog [Cricetulus griseus]	20.202	1	37	1	46.9676	192.197
354506474	PREDICTED: glutathione S-transferase Mu 3 isoform X1 [Cricetulus griseus]	14.978	3	22	2	32.0001	95.8915
354466501	PREDICTED: ATP synthase subunit d, mitochondrial [Cricetulus griseus]	24.2236	3	28	3	32.1457	157.588
354484391	PREDICTED: 14-3-3 protein zeta/delta [Cricetulus griseus]	16.3265	3	18	2	23.1832	210.783
625205201	PREDICTED: flavin reductase (NADPH) isoform X1 [Cricetulus griseus]	20.3883	3	37	3	30.7199	257.301
625207767	PREDICTED: 40S ribosomal protein S14 isoform X1 [Cricetulus griseus]	20.4301	4	31	4	39.3801	231.023
625193622	PREDICTED: transforming protein RhoA [Cricetulus griseus]	21.2435	2	37	1	51.5205	110.566
625237137	PREDICTED: 60S acidic ribosomal protein P2 isoform X1 [Cricetulus griseus]	24.3478	2	27	2	30.325	197.09
354468438	PREDICTED: grpE protein homolog 1, mitochondrial [Cricetulus griseus]	21.2963	4	37	4	47.2362	220.618
625202057	PREDICTED: reticulon-4 [Cricetulus griseus]	2.60223	2	20	2	38.829	284.621
625279203	PREDICTED: prolow-density lipoprotein receptor-related protein 1 isoform X3 [Cricetulus griseus]	1.03388	3	15	3	23.1885	107.583
625220835	PREDICTED: glutaminase kidney isoform, mitochondrial isoform X1 [Cricetulus griseus]	5.48673	2	37	2	56.3474	195.619
625225818	PREDICTED: sterol-4-alpha-carboxylate 3-dehydrogenase, decarboxylating [Cricetulus griseus]	13.9665	4	15	4	17.1631	56.1
625186466	PREDICTED: reticulocalbin-1 [Cricetulus griseus]	16.9697	2	44	2	75.7354	411.03
354497471	PREDICTED: cytochrome c oxidase subunit 6A1, mitochondrial [Cricetulus griseus]	10.3226	1	26	1	41.0556	92.8726
625279373	PREDICTED: LOW QUALITY PROTEIN: cathepsin Z [Cricetulus griseus]	11.039	3	13	3	19.8354	192.015
625288725	PREDICTED: isocitrate dehydrogenase [NAD] subunit beta, mitochondrial isoform X1 [Cricetulus griseus]	9.87013	3	23	3	46.0643	138.421
625292057	PREDICTED: fumarate hydratase, mitochondrial isoform X1 [Cricetulus griseus]	10.4536	3	45	3	61.9773	260.591
625231575	PREDICTED: eukaryotic initiation factor 4A-II isoform X1 [Cricetulus griseus]	11.0294	3	20	2	28.4241	225.196
625284147	PREDICTED: legumain [Cricetulus griseus]	7.07763	2	17	2	31.6382	48.95
625266152	PREDICTED: protein S100-A11 [Cricetulus griseus]	41	2	21	2	87.1847	26.5
625201330	PREDICTED: cell division control protein 42 homolog [Cricetulus griseus]	37.1728	5	25	4	22.9122	29.3
625255894	PREDICTED: superoxide dismutase [Cu-Zn] [Cricetulus griseus]	23.3766	2	28	2	52.9023	416.042
625223066	PREDICTED: 60S ribosomal protein L22 isoform X1 [Cricetulus griseus]	30.4688	2	24	2	42.2368	378.164
625256717	PREDICTED: sodium/potassium-transporting ATPase subunit beta-3 isoform X2 [Cricetulus griseus]	12.1864	3	18	3	21.1279	203.09
625233321	PREDICTED: protein disulfide-isomerase TMX3 isoform X2 [Cricetulus griseus]	6.85185	3	25	3	30.8437	106.12
625249929	PREDICTED: LOW QUALITY PROTEIN: nuclear pore complex protein Nup205 [Cricetulus griseus]	2.0823	2	16	2	28.1216	66.3061
625198685	PREDICTED: polypyrimidine tract-binding protein 1 isoform X1 [Cricetulus griseus]	5.44815	2	15	2	21.9772	167.827
354500257	PREDICTED: mitochondrial carnitine/acylcarnitine carrier protein isoform X1 [Cricetulus griseus]	15.9468	4	24	4	29.329	76.04
625270573	PREDICTED: acyl-CoA synthetase family member 2, mitochondrial isoform X4 [Cricetulus griseus]	4.84653	2	27	2	46.415	85.7591
625214219	PREDICTED: 40S ribosomal protein S19 isoform X1 [Cricetulus griseus]	29.6552	4	23	4	28.9928	143.392
625188850	PREDICTED: voltage-dependent anion-selective channel protein 1 [Cricetulus griseus]	14.841	3	16	3	12.555	123.864
625185523	PREDICTED: 60S ribosomal protein L26 isoform X1 [Cricetulus griseus]	14.0845	3	18	3	23.2284	156.25
354474819	PREDICTED: 60S ribosomal protein L19 [Cricetulus griseus]	13.2653	2	32	2	37.9984	350.914
354484974	PREDICTED: 60S ribosomal protein L27 isoform X1 [Cricetulus griseus]	30.1471	3	23	3	5.83509	72.8679
625219233	PREDICTED: heterogeneous nuclear ribonucleoprotein D0, partial [Cricetulus griseus]	10.9215	2	12	2	20.9416	148.18
625290315	PREDICTED: nodal modulator 1 isoform X3 [Cricetulus griseus]	3.73074	2	14	2	13.7922	102.14
354468539	PREDICTED: 60S ribosomal protein L21 isoform X1 [Cricetulus griseus]	14.375	2	15	2	19.3373	182.492
354469656	PREDICTED: very long-chain specific acyl-CoA dehydrogenase, mitochondrial [Cricetulus griseus]	4.60123	2	4	2	7.90635	77.8764
625263830	PREDICTED: 60S ribosomal protein L13a isoform X2 [Cricetulus griseus]	9.87261	3	22	3	28.0695	71.2079
354490504	PREDICTED: 60S ribosomal protein L32 isoform X1 [Cricetulus griseus]	14.8148	2	12	2	19.8818	35.8212
354471594	PREDICTED: cathepsin B [Cricetulus griseus]	14.1593	2	44	2	62.2099	570.17
625181909	PREDICTED: ATP synthase subunit O, mitochondrial isoform X1 [Cricetulus griseus]	10.084	3	33	3	39.6486	100.62
625207452	PREDICTED: extended synaptotagmin-1 isoform X1 [Cricetulus griseus]	5.40293	3	16	3	22.0607	84.9738
350540078	succinate dehydrogenase cytochrome b560 subunit, mitochondrial [Cricetulus griseus]	11.2426	2	26	2	26.0337	128.586
625222788	PREDICTED: chloride channel CLIC-like protein 1 isoform X1 [Cricetulus griseus]	5.73913	2	20	2	25.8449	161.21
625216062	PREDICTED: hydroxyacyl-coenzyme A dehydrogenase, mitochondrial isoform X1 [Cricetulus griseus]	10.2757	2	31	2	59.9389	179.615
625249972	PREDICTED: lamina-associated polypeptide 2, isoform beta isoform X3 [Cricetulus griseus]	8.92449	3	31	3	39.1312	242.264
354506423	PREDICTED: thioredoxin-related transmembrane protein 1 [Cricetulus griseus]	8.99281	2	4	2	6.44851	39.97
625251009	PREDICTED: serine/arginine-rich splicing factor 3 [Cricetulus griseus]	25	3	24	3	24.8655	169.73
625240909	PREDICTED: sulfide:quinone oxidoreductase, mitochondrial isoform X1 [Cricetulus griseus]	7.76053	3	11	3	10.5774	43.78
625182617	PREDICTED: translational activator GCN1 isoform X1 [Cricetulus griseus]	0.785928	1	4	1	10.6811
625229196	PREDICTED: 40S ribosomal protein S6 [Cricetulus griseus]	14.0562	3	28	3	25.2211	60.56
625243728	PREDICTED: laminin subunit alpha-5 isoform X2 [Cricetulus griseus]	1.82007	3	10	3	9.2928	55.37
625256908	PREDICTED: septin-2 [Cricetulus griseus]	13.5734	3	11	3	13.3491	0
625247334	PREDICTED: 40S ribosomal protein S15 isoform X3 [Cricetulus griseus]	8.96552	1	25	1	45.1658	188.01
379056390	thioredoxin reductase 1, cytoplasmic [Cricetulus griseus]	7.61523	2	17	2	26.3514	81.2308
354465495	PREDICTED: transmembrane protein 43 [Cricetulus griseus]	9	2	11	2	10.9701	72.8154
354499029	PREDICTED: 40S ribosomal protein S25 [Cricetulus griseus]	20.8	3	37	3	40.314	268.378
354482465	PREDICTED: histone H3.1 [Cricetulus griseus]	22.7941	3	104	1	120.324	286.249
625209107	PREDICTED: peroxisomal acyl-coenzyme A oxidase 1 isoform X1 [Cricetulus griseus]	7.5643	3	28	3	20.4388	79.2401
354491739	PREDICTED: poly(rC)-binding protein 1 [Cricetulus griseus]	9.55056	3	10	2	20.2715	50.8105
625184898	PREDICTED: 39S ribosomal protein L12, mitochondrial isoform X1 [Cricetulus griseus]	19.1176	2	55	2	55.0643	163.393
625285276	PREDICTED: 40S ribosomal protein S23 [Cricetulus griseus]	16.0839	2	19	2	25.0189	204.46
354476011	PREDICTED: thioredoxin-dependent peroxide reductase, mitochondrial [Cricetulus griseus]	9.72763	2	23	2	28.2176	223.295
625267593	PREDICTED: delta(3,5)-Delta(2,4)-dienoyl-CoA isomerase, mitochondrial isoform X2, partial [Cricetulus griseus]	7.69231	2	32	2	43.7298	265.982
625201352	PREDICTED: LOW QUALITY PROTEIN: basement membrane-specific heparan sulfate proteoglycan core protein isoform X1 [Cricetulus griseus]	0.746437	2	8	2	11.0486	73.57
625274394	PREDICTED: short/branched chain specific acyl-CoA dehydrogenase, mitochondrial isoform X2 [Cricetulus griseus]	10.1852	2	8	2	8.28442	28.49
354488149	PREDICTED: protein canopy homolog 2 [Cricetulus griseus]	15.3846	2	21	2	22.8737	174.872
625237881	PREDICTED: membrane-associated progesterone receptor component 1 isoform X2 [Cricetulus griseus]	15.2318	2	36	2	45.5549	231.197
625215424	PREDICTED: 40S ribosomal protein S20 isoform X1 [Cricetulus griseus]	28.5714	3	14	3	14.3417	44.9167
354486778	PREDICTED: hydroxysteroid dehydrogenase-like protein 2 [Cricetulus griseus]	6.5678	2	7	2	8.2124	89.15
625244759	PREDICTED: FAS-associated factor 2 isoform X2 [Cricetulus griseus]	9.21348	3	14	3	12.748	19.11
625263296	PREDICTED: methylcrotonoyl-CoA carboxylase beta chain, mitochondrial [Cricetulus griseus]	5.3286	2	4	2	6.5175	84.7779
625208798	PREDICTED: high mobility group nucleosome-binding domain-containing protein 3 isoform X1 [Cricetulus griseus]	11.4504	1	12	1	20.6351	194.298
354495666	PREDICTED: 60S ribosomal protein L27a isoform X1 [Cricetulus griseus]	22.2973	2	18	2	26.9309	93.5456
347300327	40S ribosomal protein S13 [Cricetulus griseus]	15.2318	2	20	2	21.4585	205.27
625243490	PREDICTED: 60S ribosomal protein L17 [Cricetulus griseus]	13.0435	2	10	2	9.54779	112.465
625246424	PREDICTED: keratin, type II cytoskeletal 5 isoform X2 [Cricetulus griseus]	3.70995	2	8	1	10.0473	89.2367
625258042	PREDICTED: annexin A1 [Cricetulus griseus]	11.5607	2	11	2	19.9457	218.219
625260720	PREDICTED: TAR DNA-binding protein 43 isoform X1 [Cricetulus griseus]	10.1449	2	12	2	16.3675	153.481
625186959	PREDICTED: phosphoglycerate mutase 1 isoform X1 [Cricetulus griseus]	14.1732	3	10	3	10.4235	61.6227
625216300	PREDICTED: dehydrodolichyl diphosphate synthase isoform X1 [Cricetulus griseus]	4.41176	1	22	1	32.0214	116.413
354483443	PREDICTED: mitochondrial import inner membrane translocase subunit TIM50 isoform X1 [Cricetulus griseus]	6.61765	2	15	2	13.2217	52.7546
354488013	PREDICTED: dolichyl-diphosphooligosaccharide--protein glycosyltransferase subunit DAD1 [Cricetulus griseus]	19.469	2	36	2	49.6216	326.884
625222982	PREDICTED: reticulon-3 isoform X1 [Cricetulus griseus]	1.26728	1	25	1	25.7218	166.97
625232358	PREDICTED: lipoprotein lipase isoform X1 [Cricetulus griseus]	3.91753	1	14	1	24.6489	326.662
625274484	PREDICTED: LOW QUALITY PROTEIN: serum albumin isoform X3 [Cricetulus griseus]	3.30033	2	81	2	131.637	1563.7
625273902	PREDICTED: lactadherin isoform X3 [Cricetulus griseus]	6.53061	3	8	3	7.42649	53.5
625285048	PREDICTED: eukaryotic translation initiation factor 3 subunit F isoform X2, partial [Cricetulus griseus]	6.48464	1	24	1	46.3123	433.407
625266557	PREDICTED: SRA stem-loop-interacting RNA-binding protein, mitochondrial isoform X1 [Cricetulus griseus]	18.8034	2	16	2	25.0205	115
354491356	PREDICTED: estradiol 17-beta-dehydrogenase 12 [Cricetulus griseus]	14.7436	3	12	3	16.0686	35.52
354478978	PREDICTED: protein S100-A6 [Cricetulus griseus]	39.3258	2	52	2	63.7898	207.38
625242801	PREDICTED: LOW QUALITY PROTEIN: pre-B-cell leukemia transcription factor-interacting protein 1 isoform X5 [Cricetulus griseus]	3.84615	2	6	2	6.60388	67.4325
354487719	PREDICTED: NADH dehydrogenase [ubiquinone] 1 alpha subcomplex subunit 4 [Cricetulus griseus]	36.5854	3	16	3	12.0822	73.82
625287957	PREDICTED: 60S ribosomal protein L28 isoform X2 [Cricetulus griseus]	20.438	3	26	3	33.71	157.07
625232824	PREDICTED: persulfide dioxygenase ETHE1, mitochondrial isoform X2 [Cricetulus griseus]	9.2	2	20	2	25.707	56.76
625238181	PREDICTED: nuclear pore complex protein Nup93 [Cricetulus griseus]	5.25031	2	4	2	7.58464	16.82
625280674	PREDICTED: GTP:AMP phosphotransferase AK3, mitochondrial [Cricetulus griseus]	10.1322	2	8	2	13.3499	29.26
625262669	PREDICTED: cellular nucleic acid-binding protein isoform X2 [Cricetulus griseus]	15.7303	2	3	2	10.9956
625190488	PREDICTED: 60S ribosomal protein L18a isoform X1 [Cricetulus griseus]	13.0682	2	13	2	21.663	39.5067
625257146	PREDICTED: ras-related protein Rab-31 isoform X2 [Cricetulus griseus]	9.80392	2	22	2	31.5761	120.342
625275403	PREDICTED: 60S ribosomal protein L30 isoform X2 [Cricetulus griseus]	10.219	2	20	2	45.5553
625246855	PREDICTED: decaprenyl-diphosphate synthase subunit 1 isoform X3 [Cricetulus griseus]	4.65686	1	12	1	23.4803	376.455
625291248	PREDICTED: transmembrane emp24 domain-containing protein 9 [Cricetulus griseus]	8.51064	2	42	2	63.3467	346.949
625243119	PREDICTED: LOW QUALITY PROTEIN: uncharacterized protein LOC100763537 isoform X2 [Cricetulus griseus]	3.48432	1	20	1	57.7394
625206708	PREDICTED: LOW QUALITY PROTEIN: spliceosome RNA helicase DDX39B-like [Cricetulus griseus]	10.989	1	3	1	5.79323
625277558	PREDICTED: fatty-acid amide hydrolase 1 isoform X2 [Cricetulus griseus]	2.88	1	18	1	27.5712	71.9018
625180814	PREDICTED: cytochrome c oxidase subunit 4 isoform 1, mitochondrial isoform X2 [Cricetulus griseus]	11.1111	2	22	2	20.332	103.15
625272657	PREDICTED: serine/threonine-protein kinase 10 isoform X2 [Cricetulus griseus]	2.07715	1	12	1	26.6765	315.078
625223671	PREDICTED: interferon-induced transmembrane protein 3 isoform X1 [Cricetulus griseus]	12.6582	1	8	1	15.2711	191.14
354487134	PREDICTED: 60S ribosomal protein L23a [Cricetulus griseus]	16.0256	2	35	2	45.4246	448.748
625277534	PREDICTED: cytochrome b-c1 complex subunit 6, mitochondrial [Cricetulus griseus]	30	2	9	2	19.8889
625231635	PREDICTED: LOW QUALITY PROTEIN: peptidyl-prolyl cis-trans isomerase D-like [Cricetulus griseus]	7.97546	2	26	1	30.4014	46.6348
625222377	PREDICTED: rab GDP dissociation inhibitor alpha isoform X1 [Cricetulus griseus]	4.25056	1	2	1	4.50726	68.66
625259458	PREDICTED: renin receptor isoform X3 [Cricetulus griseus]	12	2	9	2	9.45501	48.512
625222363	PREDICTED: 60S ribosomal protein L10 isoform X1 [Cricetulus griseus]	6.95364	2	22	2	28.4629	158.166
625233574	PREDICTED: enoyl-CoA hydratase, mitochondrial isoform X2 [Cricetulus griseus]	4.95627	1	14	1	50.8497
354494812	PREDICTED: coiled-coil-helix-coiled-coil-helix domain-containing protein 2, mitochondrial isoform X1 [Cricetulus griseus]	13.8158	2	6	2	18.0404
625289646	PREDICTED: apoptosis inhibitor 5 isoform X5 [Cricetulus griseus]	3.43511	1	6	1	12.1174	116.307
354470417	PREDICTED: CD44 antigen isoform X1 [Cricetulus griseus]	2.87278	2	27	2	35.744	213.953
625184590	PREDICTED: LOW QUALITY PROTEIN: nucleoprotein TPR isoform X1 [Cricetulus griseus]	0.743187	1	12	1	15.4312	175.304
625266412	PREDICTED: cytoplasmic dynein 1 heavy chain 1 isoform X2 [Cricetulus griseus]	1.05649	2	6	2	7.8859	30.0294
625253857	PREDICTED: 40S ribosomal protein S16 isoform X2 [Cricetulus griseus]	14.3836	2	17	2	20.7225	358.572
350540068	low-density lipoprotein receptor precursor [Cricetulus griseus]	1.87354	1	24	1	36.5295	187.982
625241331	PREDICTED: xyloside xylosyltransferase 1 isoform X2 [Cricetulus griseus]	6.55172	1	4	1	6.927	91.46
354489619	PREDICTED: isocitrate dehydrogenase [NADP] cytoplasmic [Cricetulus griseus]	7.24638	2	6	2	7.95322	95.88
625248494	PREDICTED: importin subunit beta-1 [Cricetulus griseus]	3.88128	2	10	2	24.1372	22.6
625281432	PREDICTED: serine/arginine-rich splicing factor 1 isoform X2 [Cricetulus griseus]	13.3065	2	14	2	7.32884	55.0433
625255319	PREDICTED: NADH-ubiquinone oxidoreductase 75 kDa subunit, mitochondrial [Cricetulus griseus]	5.08941	2	8	2	8.97627	37.57
625186682	PREDICTED: peroxiredoxin-6 isoform X1 [Cricetulus griseus]	7.58929	1	2	1	4.3899	52.88
625249635	PREDICTED: lon protease homolog, mitochondrial [Cricetulus griseus]	3.7859	1	8	1	10.2228	60.248
625200907	PREDICTED: LOW QUALITY PROTEIN: peroxisomal multifunctional enzyme type 2 isoform X1 [Cricetulus griseus]	3.94558	2	4	2	6.94976	20.26
625229254	PREDICTED: LOW QUALITY PROTEIN: 40S ribosomal protein S9-like [Cricetulus griseus]	8.24742	2	30	2	34.9944	255.835
625291524	PREDICTED: mitochondrial import inner membrane translocase subunit Tim13 isoform X3, partial [Cricetulus griseus]	12.6126	1	24	1	50.9894	708.361
625255437	PREDICTED: 40S ribosomal protein S26 [Cricetulus griseus]	18.2609	2	9	2	16.6208	51.5725
625250171	PREDICTED: monocarboxylate transporter 1 isoform X2 [Cricetulus griseus]	4.04858	1	18	1	41.7756	213.759
625226683	PREDICTED: secretory carrier-associated membrane protein 2 isoform X1 [Cricetulus griseus]	3.64742	1	16	1	26.7158	201.283
354485923	PREDICTED: proteolipid protein 2 [Cricetulus griseus]	17.8808	2	7	2	10.0721	64.153
625246968	PREDICTED: magnesium transporter protein 1 isoform X2 [Cricetulus griseus]	5.16304	2	8	2	10.3292	104.5
625240103	PREDICTED: T-complex protein 1 subunit epsilon [Cricetulus griseus]	3.14233	1	10	1	16.4446	187.454
625279369	PREDICTED: ATP synthase subunit epsilon, mitochondrial isoform X2 [Cricetulus griseus]	45.098	3	19	3	16.6376	64.24
625277194	PREDICTED: calcium-binding mitochondrial carrier protein Aralar2 isoform X3 [Cricetulus griseus]	4.45026	2	8	1	6.79514	29.68
625290068	PREDICTED: single-stranded DNA-binding protein, mitochondrial [Cricetulus griseus]	12.1622	1	10	1	13.7658	116.483
625266682	PREDICTED: monoacylglycerol lipase ABHD12 isoform X2 [Cricetulus griseus]	4.32802	1	18	1	25.5565	273.754
625272915	PREDICTED: 40S ribosomal protein S12 isoform X2 [Cricetulus griseus]	15.9091	2	14	2	25.2301	35.0967
625225871	PREDICTED: torsin-1B-like isoform X1 [Cricetulus griseus]	3.05499	1	12	1	2.68031	47.16
354469648	PREDICTED: eukaryotic translation initiation factor 5A-1 [Cricetulus griseus]	26.6234	3	6	3	7.70911	15.92
354466428	PREDICTED: heterogeneous nuclear ribonucleoprotein Q isoform X5 [Cricetulus griseus]	4.01284	2	8	2	6.90371	39.34
625243826	PREDICTED: cyclin-dependent kinase 1 isoform X1 [Cricetulus griseus]	6.73401	1	20	1	28.2013	198.796
625286340	PREDICTED: annexin A5 [Cricetulus griseus]	4.98442	1	16	1	26.2647	372.195
354504115	PREDICTED: isocitrate dehydrogenase [NADP], mitochondrial [Cricetulus griseus]	2.87611	1	15	1	20.3411	181.795
625240183	PREDICTED: electron transfer flavoprotein-ubiquinone oxidoreductase, mitochondrial [Cricetulus griseus]	3.07942	1	7	1	21.3386
625188628	PREDICTED: translocon-associated protein subunit gamma isoform X1 [Cricetulus griseus]	7.56757	1	40	1	63.6814	554.003
625216253	PREDICTED: nuclear pore complex protein Nup98-Nup96 isoform X1 [Cricetulus griseus]	0.825991	1	12	1	18.4982	193.42
625268548	PREDICTED: RNA-binding motif protein, X chromosome isoform X1 [Cricetulus griseus]	6.52174	2	6	2	8.07095	59.02
625194391	PREDICTED: myoferlin isoform X1 [Cricetulus griseus]	0.865801	1	2	1	6.28236
354468182	PREDICTED: thioredoxin domain-containing protein 12 [Cricetulus griseus]	8.82353	1	2	1	5.01527	87.08
625227276	PREDICTED: probable ATP-dependent RNA helicase DDX17 isoform X1 [Cricetulus griseus]	3.83436	2	5	2	4.73316	29.4
625210041	PREDICTED: poly(rC)-binding protein 2 isoform X1 [Cricetulus griseus]	7.37705	2	7	1	17.7502
625281442	PREDICTED: retinoid-inducible serine carboxypeptidase isoform X2 [Cricetulus griseus]	3.91304	1	15	1	23.2763	130.703
625272110	PREDICTED: heterogeneous nuclear ribonucleoprotein M isoform X6 [Cricetulus griseus]	5.20548	2	5	2	3.50461	51.87
625269575	PREDICTED: isocitrate dehydrogenase [NAD] subunit gamma, mitochondrial isoform X2 [Cricetulus griseus]	9.92366	2	6	2	7.91719	0
625254252	PREDICTED: ras-related protein Rab-5C [Cricetulus griseus]	12.037	2	23	2	30.0286	96.5703
625218762	PREDICTED: peptidyl-prolyl cis-trans isomerase FKBP11 isoform X1 [Cricetulus griseus]	8.1448	1	9	1	13.2886	62.2632
354483672	PREDICTED: spectrin beta chain, non-erythrocytic 1 isoform X1 [Cricetulus griseus]	0.719424	1	8	1	14.9974	122.36
625282273	PREDICTED: vesicle-associated membrane protein 2 isoform X2 [Cricetulus griseus]	19.5122	1	15	1	29.4379	66.7763
625219605	PREDICTED: guanine nucleotide-binding protein G(I)/G(S)/G(O) subunit gamma-12 [Cricetulus griseus]	25	2	4	2	4.74381	56.7172
625213143	PREDICTED: succinyl-CoA ligase [ADP-forming] subunit beta, mitochondrial isoform X1 [Cricetulus griseus]	4.31965	2	11	2	27.1676	24.3
354488231	PREDICTED: ELAV-like protein 1 isoform X1 [Cricetulus griseus]	3.37423	1	2	1	3.44629	75.22
625235429	PREDICTED: cofilin-1 [Cricetulus griseus]	23.494	2	22	2	24.1443	75.246
354469077	PREDICTED: fatty acid synthase [Cricetulus griseus]	0.759089	1	2	1	3.47475	61.33
625267116	PREDICTED: LOW QUALITY PROTEIN: evolutionarily conserved signaling intermediate in Toll pathway, mitochondrial [Cricetulus griseus]	3.23326	1	18	1	30.3142	209.373
625282987	PREDICTED: 40S ribosomal protein S27-like [Cricetulus griseus]	21.6495	2	16	2	23.7723	53.91
625227887	PREDICTED: 40S ribosomal protein S15a [Cricetulus griseus]	13.8462	2	19	2	28.6685	112.001
625238921	PREDICTED: EH domain-containing protein 4 isoform X2 [Cricetulus griseus]	2.67686	1	3	1	9.08439
354471647	PREDICTED: cytochrome c oxidase subunit 7A2, mitochondrial [Cricetulus griseus]	15.6627	1	29	1	30.8472	49.4
625249714	PREDICTED: perilipin-4 isoform X14 [Cricetulus griseus]	12.0675	2	7	2	3.89704	66.3
625237360	PREDICTED: calcium-binding mitochondrial carrier protein Aralar1 [Cricetulus griseus]	5.30191	2	15	1	15.6773	41.89
625240007	PREDICTED: heterogeneous nuclear ribonucleoprotein A/B isoform X2 [Cricetulus griseus]	5.42636	1	9	1	8.74568	87.1806
625265794	PREDICTED: 60S ribosomal protein L35a [Cricetulus griseus]	16.3636	2	4	2	1.84358	50.48
354489866	PREDICTED: basic leucine zipper and W2 domain-containing protein 1 isoform X1 [Cricetulus griseus]	6.20525	1	4	1	10.2656
625197968	PREDICTED: mitochondrial-processing peptidase subunit beta isoform X1 [Cricetulus griseus]	6.43382	2	4	2	5.42172	37.86
625290513	PREDICTED: cleavage and polyadenylation specificity factor subunit 6 isoform X2 [Cricetulus griseus]	4.24448	1	10	1	11.1901	27.58
354497857	PREDICTED: [3-methyl-2-oxobutanoate dehydrogenase [lipoamide]] kinase, mitochondrial isoform X1 [Cricetulus griseus]	4.12621	1	4	1	5.59094	45.473
625188854	PREDICTED: S-phase kinase-associated protein 1 isoform X1 [Cricetulus griseus]	11.2426	1	8	1	9.1695	46.9
354492012	PREDICTED: macrophage migration inhibitory factor isoform X1 [Cricetulus griseus]	13.913	2	15	2	13.6749	39.7296
625212217	PREDICTED: translocator protein isoform X1 [Cricetulus griseus]	13.8889	1	3	1	2.94899	32.03
354488317	PREDICTED: 28S ribosomal protein S36, mitochondrial [Cricetulus griseus]	15.534	1	8	1	12.1402	60
354475928	PREDICTED: 60S ribosomal protein L31 isoform X1 [Cricetulus griseus]	14.4	2	21	2	28.9982	239.919
625191751	PREDICTED: mitochondrial import inner membrane translocase subunit Tim8 A isoform X1 [Cricetulus griseus]	22.6804	2	12	2	20.1081	42.94
354497933	PREDICTED: acyl-CoA dehydrogenase family member 9, mitochondrial [Cricetulus griseus]	2.38854	1	6	1	9.46461	131.493
625265080	PREDICTED: 60S ribosomal protein L34 [Cricetulus griseus]	15.3846	2	15	2	15.3896	41.2967
625286783	PREDICTED: peptidyl-prolyl cis-trans isomerase F, mitochondrial [Cricetulus griseus]	8.25243	1	11	1	16.3386	62.0042
354468861	PREDICTED: nuclear pore complex protein Nup133 [Cricetulus griseus]	1.81818	1	8	1	11.2531	28.62
625266913	PREDICTED: alpha-mannosidase 2 isoform X2 [Cricetulus griseus]	2.52833	1	3	1	8.64824
354468687	PREDICTED: catechol O-methyltransferase domain-containing protein 1 [Cricetulus griseus]	15.2672	2	8	2	4.7256	33.2767
625262546	PREDICTED: replication protein A 14 kDa subunit [Cricetulus griseus]	14.0496	1	14	1	20.5946	81.2606
625254541	PREDICTED: surfeit locus protein 4 [Cricetulus griseus]	4.83271	1	5	1	10.7187
625223317	PREDICTED: lysosome membrane protein 2 [Cricetulus griseus]	4.22222	1	14	1	14.0809	66.32
354473720	PREDICTED: DDRGK domain-containing protein 1 isoform X1 [Cricetulus griseus]	5.37975	1	14	1	11.0003	22.6709
625234436	PREDICTED: acyl-CoA-binding protein [Cricetulus griseus]	20.6897	1	15	1	6.53644	29.54
625185027	PREDICTED: THO complex subunit 4 isoform X1, partial [Cricetulus griseus]	12.7962	1	16	1	12.2874	61.7403
625239573	PREDICTED: NADH dehydrogenase [ubiquinone] iron-sulfur protein 3, mitochondrial isoform X2 [Cricetulus griseus]	4.23453	1	8	1	11.6282	114.45
625232135	PREDICTED: malectin isoform X2 [Cricetulus griseus]	4.14013	1	13	1	16.8344	171.438
625206828	PREDICTED: 3-ketoacyl-CoA thiolase B, peroxisomal-like isoform X1 [Cricetulus griseus]	4.32802	1	9	1	8.00588	44.09
625250980	PREDICTED: peptidyl-prolyl cis-trans isomerase FKBP8 isoform X1 [Cricetulus griseus]	7.16049	1	24	1	33.3288	48.15
625284838	PREDICTED: mitochondrial dicarboxylate carrier isoform X2 [Cricetulus griseus]	8.39161	1	2	1	4.50433	63.4
625245337	PREDICTED: serine/threonine-protein phosphatase PP1-alpha catalytic subunit isoform X2 [Cricetulus griseus]	4.37018	1	10	1	14.7634	36.9947
625261284	PREDICTED: neutral cholesterol ester hydrolase 1 [Cricetulus griseus]	6.86275	1	10	1	12.9942	0
625252568	PREDICTED: mesencephalic astrocyte-derived neurotrophic factor isoform X2 [Cricetulus griseus]	8.3558	2	5	2	6.55643	0
625283316	PREDICTED: LDLR chaperone MESD [Cricetulus griseus]	7.52212	1	4	1	7.74666	89.6423
625239905	PREDICTED: 60S acidic ribosomal protein P1-like isoform X2 [Cricetulus griseus]	11.8519	1	19	1	29.9032	98.0214
552953713	40S ribosomal protein S7 [Cricetulus griseus]	9.79381	2	23	2	18.7796	51.3938
354496412	PREDICTED: histone H1.0 [Cricetulus griseus]	5.15464	1	9	1	11.7841	132.537
625204719	PREDICTED: adenylyl cyclase-associated protein 1 [Cricetulus griseus]	4.00844	1	4	1	5.09885	0
354482082	PREDICTED: aldose reductase isoform X1 [Cricetulus griseus]	6.96203	2	9	2	7.89359	46.1158
625275539	PREDICTED: oligoribonuclease, mitochondrial isoform X3 [Cricetulus griseus]	7.59494	1	13	1	18.8314	112.589
354481105	PREDICTED: ATP-dependent RNA helicase DDX1 [Cricetulus griseus]	2.83784	1	2	1	3.60821	43.81
354478858	PREDICTED: farnesyl pyrophosphate synthase isoform X1 [Cricetulus griseus]	4.7619	1	21	1	25.4829	31.89
354466513	PREDICTED: NADPH:adrenodoxin oxidoreductase, mitochondrial isoform X1 [Cricetulus griseus]	7.09939	2	3	2	2.42411	42.03
354501653	PREDICTED: 39S ribosomal protein L17, mitochondrial isoform X1 [Cricetulus griseus]	10.7955	1	2	1	2.00767	26.11
354472716	PREDICTED: succinate dehydrogenase [ubiquinone] cytochrome b small subunit, mitochondrial [Cricetulus griseus]	6.28931	1	4	1	5.0608	63.21
625286771	PREDICTED: 40S ribosomal protein S24 isoform X2 [Cricetulus griseus]	9.02256	1	6	1	8.39661	74.76
625236960	PREDICTED: cation-dependent mannose-6-phosphate receptor isoform X2 [Cricetulus griseus]	3.68272	1	18	1	20.7583	225.041
625256773	PREDICTED: 28S ribosomal protein S28, mitochondrial isoform X2 [Cricetulus griseus]	12.9032	1	4	1	2.54988	20.25
625182597	PREDICTED: phosphatidylethanolamine-binding protein 1 isoform X1 [Cricetulus griseus]	18.7166	2	6	2	8.83024	16.21
350537611	thiosulfate sulfurtransferase [Cricetulus griseus]	6.39731	1	10	1	10.1184	20.65
625199968	PREDICTED: cation-independent mannose-6-phosphate receptor isoform X1 [Cricetulus griseus]	0.654932	1	2	1	4.55353
625190571	PREDICTED: tropomyosin alpha-4 chain [Cricetulus griseus]	8.73494	2	7	2	2.01149	17.06
354473282	PREDICTED: galectin-3-binding protein [Cricetulus griseus]	4.52962	1	8	1	7.51669	31.78
354494018	PREDICTED: propionyl-CoA carboxylase beta chain, mitochondrial isoform X1 [Cricetulus griseus]	2.04082	1	2	1	3.06076	0
625257500	PREDICTED: GPI transamidase component PIG-S [Cricetulus griseus]	3.78378	1	2	1	2.75356	43.99
625231838	PREDICTED: LOW QUALITY PROTEIN: dolichyl-diphosphooligosaccharide--protein glycosyltransferase subunit STT3B isoform X2 [Cricetulus griseus]	2.04678	1	11	1	14.7067	74
354501818	PREDICTED: oligosaccharyltransferase complex subunit OSTC isoform X1 [Cricetulus griseus]	8.05369	1	2	1	5.60285
625264321	PREDICTED: brain acid soluble protein 1 homolog [Cricetulus griseus]	11.3821	1	12	1	13.5107	101.924
625290075	PREDICTED: peroxisomal carnitine O-octanoyltransferase [Cricetulus griseus]	2.77778	1	14	1	15.7298	50.7667
625285729	PREDICTED: ras-related protein Rab-18 isoform X1 [Cricetulus griseus]	7.28155	1	4	1	3.98374	18.96
625231460	PREDICTED: 45 kDa calcium-binding protein isoform X1 [Cricetulus griseus]	7.69231	1	2	1	2.89438	0
625217336	PREDICTED: pyruvate carboxylase, mitochondrial isoform X2 [Cricetulus griseus]	2.8135	2	5	2	6.39919	0
625208788	PREDICTED: eukaryotic initiation factor 4A-III [Cricetulus griseus]	9.48905	2	3	1	4.66254	20.91
625282525	PREDICTED: microtubule-associated protein 4 isoform X1 [Cricetulus griseus]	1.5274	1	8	1	11.1816	41.79
625255379	PREDICTED: LOW QUALITY PROTEIN: CD63 antigen [Cricetulus griseus]	4.16667	1	34	1	43.8606	208.882
625280950	PREDICTED: malate dehydrogenase, cytoplasmic [Cricetulus griseus]	5.98802	1	2	1	2.73137	0
354472752	PREDICTED: cytochrome c, somatic [Cricetulus griseus]	10.4762	1	4	1	4.31919	50.51
354506625	PREDICTED: 60S ribosomal protein L9 [Cricetulus griseus]	7.29167	1	4	1	6.56835	37.2372
354498548	PREDICTED: keratin, type I cytoskeletal 15 isoform X2 [Cricetulus griseus]	4.15755	2	4	2	1.75409	27.8789
354469222	PREDICTED: sorting nexin-3 isoform X1 [Cricetulus griseus]	6.79012	1	2	1	2.38971	27.72
625190364	PREDICTED: nucleolar protein 56 [Cricetulus griseus]	5.06757	1	1	1	2.01848
625242529	PREDICTED: 40S ribosomal protein S28 [Cricetulus griseus]	17.3913	1	4	1	4.3211	49.4546
625208784	PREDICTED: lysosomal alpha-glucosidase isoform X1 [Cricetulus griseus]	2.4236	1	4	1	6.66916	26.74
354475585	PREDICTED: adipocyte plasma membrane-associated protein isoform X1 [Cricetulus griseus]	4.33735	1	8	1	13.5442	58.3033
354481877	PREDICTED: transmembrane 9 superfamily member 2 isoform X1 [Cricetulus griseus]	2.18409	1	4	1	6.23392	0
354480502	PREDICTED: ADP-dependent glucokinase isoform X1 [Cricetulus griseus]	3.22581	1	4	1	5.33919	66.87
625213185	PREDICTED: glutaredoxin-related protein 5, mitochondrial isoform X1 [Cricetulus griseus]	12.3894	1	12	1	10.2808	34.0145
625223096	PREDICTED: ras-related protein Rab-2A [Cricetulus griseus]	9.63855	1	8	1	9.68518	92.8999
346986376	DNA-(apurinic or apyrimidinic site) lyase [Cricetulus griseus]	5.36278	1	12	1	16.8623	113.705
379030620	15 kDa selenoprotein precursor [Cricetulus griseus]	17.9012	1	3	1	7.3557
625285701	PREDICTED: syntaxin-12 isoform X2 [Cricetulus griseus]	5.01792	1	4	1	1.74613	0
91176206	cytochrome c oxidase subunit II (mitochondrion) [Cricetulus griseus]	11.8943	2	13	2	7.04963	32.32
625237172	PREDICTED: cathepsin D [Cricetulus griseus]	9.06863	2	6	2	7.37134	26.66
625237831	PREDICTED: 60S ribosomal protein L39 [Cricetulus griseus]	19.6078	1	17	1	11.9549	24.36
354479088	PREDICTED: PC4 and SFRS1-interacting protein isoform X1 [Cricetulus griseus]	3.21361	1	2	1	2.09	25.69
625275333	PREDICTED: pre-mRNA-processing factor 19 isoform X2 [Cricetulus griseus]	2.67686	1	2	1	2.58976
625209431	PREDICTED: thioredoxin isoform X1 [Cricetulus griseus]	12.381	1	18	1	26.781	238.256
354475422	PREDICTED: sphingosine-1-phosphate lyase 1 [Cricetulus griseus]	4.22535	1	6	1	0	0
625218386	PREDICTED: guanine nucleotide-binding protein G(I)/G(S)/G(O) subunit gamma-10 [Cricetulus griseus]	26.4706	1	18	1	20.3329	115.675
625223842	PREDICTED: beta-glucuronidase isoform X1 [Cricetulus griseus]	2.10843	1	2	1	2.65601	0
354472222	PREDICTED: cytochrome c oxidase subunit 5B, mitochondrial [Cricetulus griseus]	14.7287	1	6	1	9.43632	44.4233
354486396	PREDICTED: protein NipSnap homolog 1 [Cricetulus griseus]	3.16901	1	10	1	9.99858	118.47
354479194	PREDICTED: UPF0556 protein C19orf10 homolog [Cricetulus griseus]	6.62651	1	4	1	5.26058	71.6784
354495182	PREDICTED: myeloid-associated differentiation marker [Cricetulus griseus]	5.95611	1	4	1	4.1539	0
625198425	PREDICTED: catechol O-methyltransferase [Cricetulus griseus]	3.39623	1	6	1	15.2791
625239770	PREDICTED: procollagen galactosyltransferase 1 isoform X2 [Cricetulus griseus]	2.81924	1	10	1	13.8537	39.6717
625223936	PREDICTED: transmembrane protein 109 [Cricetulus griseus]	4.95868	1	19	1	13.6349	69.26
625275451	PREDICTED: 28S ribosomal protein S29, mitochondrial [Cricetulus griseus]	5.11509	1	15	1	16.7567	34.68
625236025	PREDICTED: protein DEK isoform X2 [Cricetulus griseus]	2.2779	1	2	1	2.26894	50.56
625198740	PREDICTED: NADH dehydrogenase [ubiquinone] iron-sulfur protein 7, mitochondrial [Cricetulus griseus]	12.3288	1	7	1	7.64559
625207720	PREDICTED: 40S ribosomal protein S10 [Cricetulus griseus]	5.45455	1	6	1	2.19983	33.81
354488137	PREDICTED: SPRY domain-containing protein 4 [Cricetulus griseus]	11.5942	1	5	1	4.70932	0
625254992	PREDICTED: CAAX prenyl protease 1 homolog [Cricetulus griseus]	5.68421	1	11	1	13.2078	0
625216841	PREDICTED: coronin-1B [Cricetulus griseus]	2.27273	1	11	1	9.03273	33.74
354494231	PREDICTED: high mobility group nucleosome-binding domain-containing protein 5 isoform X1 [Cricetulus griseus]	7.74411	2	8	2	3.86483	55.8381
625204431	PREDICTED: NAD(P) transhydrogenase, mitochondrial isoform X1 [Cricetulus griseus]	1.72414	1	4	1	3.92262	43.7988
625291847	PREDICTED: transmembrane 9 superfamily member 3 isoform X2, partial [Cricetulus griseus]	1.93662	1	6	1	15.0321
354507208	PREDICTED: ADP-ribosylation factor 6 [Cricetulus griseus]	11.4286	1	5	1	6.80068
625220712	PREDICTED: cytochrome b-c1 complex subunit 7 isoform X1 [Cricetulus griseus]	9.00901	1	8	1	10.917	113.55
625250516	PREDICTED: serotransferrin-like [Cricetulus griseus]	3.77551	2	7	2	6.42836	15.81
625265248	PREDICTED: putative 60S ribosomal protein L37a [Cricetulus griseus]	7.43802	1	6	1	8.79894	80.2658
625205207	PREDICTED: rRNA 2'-O-methyltransferase fibrillarin, partial [Cricetulus griseus]	3.207	1	4	1	2.05171	37.3724
625258134	PREDICTED: sulfiredoxin-1 isoform X2 [Cricetulus griseus]	6.93642	1	7	1	5.22892	0
625282295	PREDICTED: amyloid-like protein 2 isoform X3 [Cricetulus griseus]	2.83286	1	2	1	2.29356	18.52
350537403	DNA topoisomerase 2-alpha [Cricetulus griseus]	0.589777	1	3	1	2.42903	33.35
625269589	PREDICTED: B-cell receptor-associated protein 31 isoform X1 [Cricetulus griseus]	3.67347	1	6	1	8.01746	26.73
625212557	PREDICTED: T-complex protein 1 subunit eta isoform X1 [Cricetulus griseus]	5.01002	1	8	1	11.3229
625281296	PREDICTED: 60S ribosomal protein L24 [Cricetulus griseus]	5.73248	1	12	1	9.21903	100.426
625272094	PREDICTED: ras-related protein Rab-11B [Cricetulus griseus]	4.12844	1	6	1	6.59634	17.53
625188301	PREDICTED: alpha-actinin-1 isoform X1 [Cricetulus griseus]	1.32743	1	5	1	5.32	54.24
350539767	mitochondrial fission 1 protein [Cricetulus griseus]	9.86842	1	3	1	4.31903
625269471	PREDICTED: integrin alpha-V isoform X2 [Cricetulus griseus]	2.33813	1	2	1	3.21168	0
625266932	PREDICTED: delta(24)-sterol reductase isoform X2 [Cricetulus griseus]	3.68217	1	6	1	5.91678	0
625287953	PREDICTED: isochorismatase domain-containing protein 2, mitochondrial isoform X2 [Cricetulus griseus]	10.9524	1	5	1	8.69577
625257159	PREDICTED: small nuclear ribonucleoprotein Sm D3 [Cricetulus griseus]	7.93651	1	2	1	2.45782	46.91
625235113	PREDICTED: tumor protein D54 isoform X1 [Cricetulus griseus]	13.6364	1	5	1	5.60538	0
625269833	PREDICTED: NAD(P) transhydrogenase, mitochondrial isoform X3, partial [Cricetulus griseus]	1.17801	1	4	1	1.9404	45.58
625282301	PREDICTED: LOW QUALITY PROTEIN: ADP-ribosylation factor-like protein 6-interacting protein 1 [Cricetulus griseus]	3.71747	1	6	1	9.07059
354485024	PREDICTED: synaptic vesicle membrane protein VAT-1 homolog isoform X1, partial [Cricetulus griseus]	3.11419	1	15	1	13.5683	74.2033
625251833	PREDICTED: hydroxymethylglutaryl-CoA lyase, mitochondrial isoform X3 [Cricetulus griseus]	4.63576	1	1	1	2.15471
625281421	PREDICTED: endonuclease domain-containing 1 protein isoform X2 [Cricetulus griseus]	2.39044	1	2	1	3.02299	28.54
354488481	PREDICTED: dnaJ homolog subfamily A member 3, mitochondrial isoform X1 [Cricetulus griseus]	4.79167	1	6	1	7.5126	0
354471241	PREDICTED: 28S ribosomal protein S5, mitochondrial [Cricetulus griseus]	3.48028	1	2	1	3.19307	28.21
625196580	PREDICTED: LOW QUALITY PROTEIN: alanine--tRNA ligase, mitochondrial isoform X1 [Cricetulus griseus]	2.53411	1	13	1	2.88207	0
625199620	PREDICTED: NAD(P)H-hydrate epimerase isoform X1 [Cricetulus griseus]	8.92857	1	14	1	12.7188	0
354468855	PREDICTED: polypeptide N-acetylgalactosaminyltransferase 2 [Cricetulus griseus]	2.05607	1	2	1	3.81962
625272649	PREDICTED: nucleophosmin isoform X4 [Cricetulus griseus]	3.0303	1	2	1	2.31116	41.36
625240492	PREDICTED: ATP synthase subunit e, mitochondrial [Cricetulus griseus]	10.1449	1	4	1	3.71697	54.85
354484235	PREDICTED: putative ATP-dependent RNA helicase DHX30 isoform X1 [Cricetulus griseus]	0.818331	1	2	1	2.74028	33.45
350539633	beta-2-microglobulin precursor [Cricetulus griseus]	8.40336	1	12	1	15.9431	63.12
625265838	PREDICTED: SH3 domain-binding glutamic acid-rich-like protein [Cricetulus griseus]	15.7895	1	3	1	3.665	0
354488159	PREDICTED: proliferation-associated protein 2G4 [Cricetulus griseus]	2.28426	1	2	1	1.92547	31.02
625252680	PREDICTED: protein transport protein Sec61 subunit beta [Cricetulus griseus]	10.4167	1	6	1	5.1222	42.16
354467385	PREDICTED: 2',5'-phosphodiesterase 12 [Cricetulus griseus]	3.46535	1	4	1	5.23665	15.06
625266483	PREDICTED: dolichyl-diphosphooligosaccharide--protein glycosyltransferase subunit STT3A isoform X1 [Cricetulus griseus]	1.19522	1	6	1	5.65417	55.2603
625276844	PREDICTED: ras suppressor protein 1 [Cricetulus griseus]	9.38628	1	4	1	2.02824	0
625283489	PREDICTED: transmembrane emp24 domain-containing protein 3 [Cricetulus griseus]	4.54545	1	2	1	2.28968	0
625198634	PREDICTED: receptor expression-enhancing protein 5 isoform X1 [Cricetulus griseus]	5.29101	1	6	1	8.78546	69.3267
354474003	PREDICTED: sec1 family domain-containing protein 1 isoform X1 [Cricetulus griseus]	4.06886	1	2	1	0	0
625262000	PREDICTED: LOW QUALITY PROTEIN: NADPH--cytochrome P450 reductase isoform X3 [Cricetulus griseus]	1.17474	1	8	1	7.84452	24.47
625233785	PREDICTED: ADP-ribosylation factor-like protein 8B [Cricetulus griseus]	4.83871	1	2	1	2.34842	0
354481833	PREDICTED: acetyl-CoA acetyltransferase, cytosolic isoform X1 [Cricetulus griseus]	6.54912	1	2	1	3.13659	0
625260153	PREDICTED: cytochrome c oxidase subunit 6C-2 isoform X2 [Cricetulus griseus]	9.33333	1	12	1	7.21695	53.57
625259777	PREDICTED: signal peptidase complex subunit 2 isoform X2 [Cricetulus griseus]	3.9823	1	2	1	2.18277	0
354469527	PREDICTED: cullin-associated NEDD8-dissociated protein 1 [Cricetulus griseus]	2.57048	1	5	1	5.32281	0
625209863	PREDICTED: alpha-parvin [Cricetulus griseus]	3.76344	1	8	1	5.50956	0
625182088	PREDICTED: nuclear pore complex protein Nup85 isoform X1 [Cricetulus griseus]	2.82738	1	12	1	9.4	0
625257266	PREDICTED: NAD-dependent malic enzyme, mitochondrial isoform X2 [Cricetulus griseus]	4.30464	1	3	1	2.04827
625193225	PREDICTED: nicastrin [Cricetulus griseus]	4.09027	1	10	1	4.61754	14.43
354492573	PREDICTED: actin-related protein 3B isoform X1 [Cricetulus griseus]	2.50569	1	8	1	3.90158	0
625283544	PREDICTED: cleavage stimulation factor subunit 1 [Cricetulus griseus]	4.17633	1	4	1	4.17372	0
625187889	PREDICTED: core histone macro-H2A.1 isoform X1 [Cricetulus griseus]	2.39362	1	1	1	2.13864
625250469	PREDICTED: galectin-9 isoform X2 [Cricetulus griseus]	2.27273	1	6	1	4.26533	61.47
625262772	PREDICTED: LOW QUALITY PROTEIN: 3-mercaptopyruvate sulfurtransferase isoform X2 [Cricetulus griseus]	6.35838	1	6	1	5.64641	0
91176213	NADH dehydrogenase subunit 5 (mitochondrion) [Cricetulus griseus]	2.47525	1	2	1	1.99149	16
625206999	PREDICTED: transcriptional-regulating factor 1 isoform X1 [Cricetulus griseus]	1.39459	1	1	1	0
625239658	PREDICTED: carnitine O-palmitoyltransferase 2, mitochondrial [Cricetulus griseus]	1.36571	1	4	1	4.60077	0
625205678	PREDICTED: small nuclear ribonucleoprotein Sm D2 isoform X1 [Cricetulus griseus]	8.47458	1	2	1	2.05532
625190862	PREDICTED: NADH dehydrogenase [ubiquinone] 1 alpha subcomplex subunit 10, mitochondrial isoform X1 [Cricetulus griseus]	5.6701	1	2	1	2.65509	0
625202351	PREDICTED: LETM1 and EF-hand domain-containing protein 1, mitochondrial isoform X1 [Cricetulus griseus]	2.37826	1	1	1	3.01103
625232667	PREDICTED: plasminogen activator inhibitor 1 RNA-binding protein isoform X2 [Cricetulus griseus]	2.19512	1	6	1	2.78495	58.71
625292889	PREDICTED: clathrin heavy chain 1 isoform X2 [Cricetulus griseus]	0.951249	1	1	1	2.05837
625249637	PREDICTED: 60S ribosomal protein L36 [Cricetulus griseus]	9.52381	1	5	1	8.15501
625215108	PREDICTED: protein RER1 [Cricetulus griseus]	5.10204	1	7	1	2.19047	0
625279974	PREDICTED: cadherin-6 isoform X2 [Cricetulus griseus]	3.16456	1	2	1	2.40311	0
354495940	PREDICTED: high mobility group protein B3 [Cricetulus griseus]	6	1	2	1	4.84666
354499823	PREDICTED: DNA replication licensing factor MCM5 isoform X1 [Cricetulus griseus]	1.3624	1	3	1	2.36824	0
625267944	PREDICTED: LOW QUALITY PROTEIN: mitochondrial inner membrane protein isoform X9 [Cricetulus griseus]	1.45503	1	2	1	3.00531	29.03
625267427	PREDICTED: Y-box-binding protein 2 isoform X2 [Cricetulus griseus]	1.88679	1	3	1	2.1404	0
625261534	PREDICTED: ectonucleoside triphosphate diphosphohydrolase 5 [Cricetulus griseus]	6.18102	1	2	1	0	23.08
625283329	PREDICTED: fumarylacetoacetase isoform X3 [Cricetulus griseus]	3.57143	1	2	1	2.41832	0
625277475	PREDICTED: SCL-interrupting locus protein isoform X3 [Cricetulus griseus]	1.44	1	1	1		0
625190102	PREDICTED: uveal autoantigen with coiled-coil domains and ankyrin repeats isoform X1 [Cricetulus griseus]	0.921332	1	3	1	2.14945	0
625290420	PREDICTED: 60S ribosomal protein L36a-like isoform X2 [Cricetulus griseus]	5.76923	1	5	1	9.45468
625246730	PREDICTED: C-1-tetrahydrofolate synthase, cytoplasmic [Cricetulus griseus]	1.17521	1	2	1	1.95725	19.68
625190577	PREDICTED: LOW QUALITY PROTEIN: NADH dehydrogenase [ubiquinone] 1 alpha subcomplex subunit 13 isoform X1 [Cricetulus griseus]	4.16667	1	4	1	1.98693	0
625201583	PREDICTED: LOW QUALITY PROTEIN: dnaJ homolog subfamily B member 12 isoform X1 [Cricetulus griseus]	5.12195	1	2	1	0	32.57
625200884	PREDICTED: putative sodium-coupled neutral amino acid transporter 9 isoform X1 [Cricetulus griseus]	1.9678	1	4	1	4.14968	18.36
625235461	PREDICTED: splicing factor 3B subunit 2 isoform X1 [Cricetulus griseus]	1.13895	1	1	1	1.82506
625249414	PREDICTED: NADH dehydrogenase [ubiquinone] iron-sulfur protein 8, mitochondrial [Cricetulus griseus]	3.80952	1	4	1	2.55631	31.4076
625250099	PREDICTED: tricarboxylate transport protein, mitochondrial isoform X2 [Cricetulus griseus]	2.64423	1	2	1	1.93546	0
625217884	PREDICTED: carnitine O-palmitoyltransferase 1, liver isoform isoform X1 [Cricetulus griseus]	1.94049	1	4	1	5.33566
354495245	PREDICTED: protein Daple isoform X1 [Cricetulus griseus]	0.796813	1	1	1	0
354505896	PREDICTED: keratin, type II cytoskeletal 3-like [Cricetulus griseus]	5.2356	1	1	1	0
625201588	PREDICTED: septin-10 isoform X1 [Cricetulus griseus]	1.33929	1	2	1	0	0
625257619	PREDICTED: NADH dehydrogenase [ubiquinone] 1 beta subcomplex subunit 4 [Cricetulus griseus]	19.3798	1	2	1	0	0
354479226	PREDICTED: putative ATP-dependent Clp protease proteolytic subunit, mitochondrial [Cricetulus griseus]	6.61765	1	2	1	2.48063	0
625242946	PREDICTED: protein S100-A4 [Cricetulus griseus]	17.8218	1	1	1	0
625265688	PREDICTED: DNA (cytosine-5)-methyltransferase 1 isoform X2 [Cricetulus griseus]	0.780781	1	3	1	1.8583	18.17
354487490	PREDICTED: antigen peptide transporter 2 [Cricetulus griseus]	1.42248	1	3	1	4.22665	0
625202863	PREDICTED: ras-GEF domain-containing family member 1A [Cricetulus griseus]	6.65281	1	2	1	0	0
625241153	PREDICTED: tripartite motif-containing protein 45 isoform X1 [Cricetulus griseus]	3.10345	1	2	1	2.10344	0
625280141	PREDICTED: cytosolic acyl coenzyme A thioester hydrolase isoform X2 [Cricetulus griseus]	2.63158	1	1	1	2.68297

## Sheet: MIR378 Day8 Membrane
Accession	Description	Coverage	# Peptides	# PSMs	# Unique Peptides	Score Sequest HT	Score Mascot
350537423	78 kDa glucose-regulated protein precursor [Cricetulus griseus]	57.1865	40	3059	38	5219.76	41196.4
354487474	PREDICTED: endoplasmin [Cricetulus griseus]	51.4321	41	1740	39	2800.61	15371.4
625236680	PREDICTED: 60 kDa heat shock protein, mitochondrial [Cricetulus griseus]	54.9738	29	1264	29	2149.58	9073.92
354482483	PREDICTED: vimentin [Cricetulus griseus]	65.2361	34	605	32	961.065	5393.84
625225201	PREDICTED: annexin A2 isoform X1 [Cricetulus griseus]	66.3717	22	970	22	1776.65	8160.51
350538125	protein disulfide-isomerase A3 precursor [Cricetulus griseus]	58.6139	32	1034	32	1458.76	8764.57
625223520	PREDICTED: serpin H1 isoform X1 [Cricetulus griseus]	61.3909	21	1044	21	1601.21	10498
625284829	PREDICTED: protein disulfide-isomerase, partial [Cricetulus griseus]	57.0539	24	714	24	1063.21	5305.34
350537471	hypoxia up-regulated protein 1 precursor [Cricetulus griseus]	33.3333	26	534	26	730.724	3699.92
346421364	calreticulin precursor [Cricetulus griseus]	60.1918	19	994	19	1976.51	5366.44
354503228	PREDICTED: succinate dehydrogenase [ubiquinone] flavoprotein subunit, mitochondrial [Cricetulus griseus]	47.1386	23	324	23	589.503	2793.53
625267645	PREDICTED: ATP synthase subunit alpha, mitochondrial isoform X2 [Cricetulus griseus]	42.3146	19	569	19	941.577	7929.42
354488131	PREDICTED: ATP synthase subunit beta, mitochondrial isoform X1 [Cricetulus griseus]	46.8165	17	545	17	870.002	6739.28
625195560	PREDICTED: protein disulfide-isomerase A6 [Cricetulus griseus]	48.764	16	818	16	1460.9	9649.61
625215284	PREDICTED: laminin subunit beta-1 isoform X1 [Cricetulus griseus]	15.9215	21	251	21	433.477	2014.98
354504593	PREDICTED: aconitate hydratase, mitochondrial isoform X1 [Cricetulus griseus]	37.4359	20	333	20	554.345	2631
354482837	PREDICTED: dolichyl-diphosphooligosaccharide--protein glycosyltransferase subunit 1 isoform X1 [Cricetulus griseus]	43.514	20	404	20	610.815	2832.44
625271071	PREDICTED: UDP-glucose:glycoprotein glucosyltransferase 1 isoform X2 [Cricetulus griseus]	20.5145	19	270	19	319.908	1801.42
625190067	PREDICTED: pyruvate kinase PKM isoform X2 [Cricetulus griseus]	34.1716	18	311	18	402.456	1961.83
625185394	PREDICTED: dolichyl-diphosphooligosaccharide--protein glycosyltransferase subunit 2 isoform X1 [Cricetulus griseus]	36.1111	14	310	14	486.402	3507.03
625267182	PREDICTED: protein disulfide-isomerase A4 isoform X2 [Cricetulus griseus]	27.7259	20	369	20	421.568	2113.47
625234139	PREDICTED: neutral alpha-glucosidase AB isoform X1 [Cricetulus griseus]	30.3313	21	296	21	386.139	1349.02
347360906	actin, cytoplasmic 1 [Cricetulus griseus]	46.6667	14	512	6	792.612	4473.23
625186195	PREDICTED: catalase isoform X1 [Cricetulus griseus]	35.3153	15	263	15	402.008	2332.98
350537945	peroxiredoxin-1 [Cricetulus griseus]	63.3166	14	509	11	924.408	2510.46
625237753	PREDICTED: peroxiredoxin-4 isoform X2 [Cricetulus griseus]	48.8294	12	399	9	588.502	3023.14
625263837	PREDICTED: reticulocalbin-3 isoform X2 [Cricetulus griseus]	54.1284	10	266	10	442.909	3336.48
354468422	PREDICTED: alpha-2-macroglobulin receptor-associated protein isoform X1 [Cricetulus griseus]	33.3333	14	161	14	230.587	1340.07
354473604	PREDICTED: apoptosis-inducing factor 1, mitochondrial isoform X1 [Cricetulus griseus]	35.2941	15	186	15	333.885	2033
625215173	PREDICTED: cytoskeleton-associated protein 4 [Cricetulus griseus]	41.533	17	265	17	401.002	1956.35
350540090	stress-70 protein, mitochondrial [Cricetulus griseus]	25.7732	14	251	14	357.504	2966.22
354493416	PREDICTED: acetyl-CoA acetyltransferase, mitochondrial [Cricetulus griseus]	38.6792	12	214	12	388.611	2226.33
625243995	PREDICTED: leucine-rich PPR motif-containing protein, mitochondrial isoform X2 [Cricetulus griseus]	15.2099	16	121	16	207.779	1116.5
346986359	elongation factor 1-alpha 1 [Cricetulus griseus]	36.1472	14	264	14	354.668	1621.35
354493226	PREDICTED: heat shock protein 75 kDa, mitochondrial [Cricetulus griseus]	28.187	15	217	14	340.863	3147.48
346227155	elongation factor 2 [Cricetulus griseus]	32.2844	16	168	16	278.665	1169.95
625194953	PREDICTED: LOW QUALITY PROTEIN: malate dehydrogenase, mitochondrial isoform X1 [Cricetulus griseus]	47.1591	12	236	12	423.448	2067.02
354474246	PREDICTED: long-chain specific acyl-CoA dehydrogenase, mitochondrial [Cricetulus griseus]	31.6547	14	192	14	246.276	1667.3
354493430	PREDICTED: NADH-cytochrome b5 reductase 3 isoform X1 [Cricetulus griseus]	39.2027	9	200	9	244.744	1699.78
625243494	PREDICTED: 3-ketoacyl-CoA thiolase, mitochondrial isoform X2 [Cricetulus griseus]	30.4786	12	213	12	328.636	2506.87
350539823	heat shock cognate 71 kDa protein [Cricetulus griseus]	25.0774	13	251	11	355.282	2674.32
625221706	PREDICTED: alpha-enolase isoform X2 [Cricetulus griseus]	44.7005	12	226	12	434.625	2088.87
625274558	PREDICTED: aldehyde dehydrogenase, mitochondrial isoform X2 [Cricetulus griseus]	35.6455	16	314	16	464.412	2810.41
349501082	glyceraldehyde-3-phosphate dehydrogenase [Cricetulus griseus]	42.3423	11	311	11	597.927	2116.89
625271415	PREDICTED: 3-hydroxyacyl-CoA dehydrogenase type-2 [Cricetulus griseus]	71.6475	10	185	10	311.286	1736.5
625279405	PREDICTED: procollagen-lysine,2-oxoglutarate 5-dioxygenase 1 [Cricetulus griseus]	20.6327	11	166	11	256.159	1528.93
354471953	PREDICTED: vesicular integral-membrane protein VIP36 [Cricetulus griseus]	35.3933	11	192	11	349.538	1795.66
354469300	PREDICTED: trifunctional enzyme subunit alpha, mitochondrial isoform X1 [Cricetulus griseus]	20.3145	11	200	11	250.808	1544.81
625205529	PREDICTED: calnexin isoform X1 [Cricetulus griseus]	21.489	9	204	9	314.065	2721.53
625248621	PREDICTED: heat shock protein HSP 90-beta [Cricetulus griseus]	18.6464	14	290	11	401.443	3523.28
625241204	PREDICTED: prostaglandin F2 receptor negative regulator [Cricetulus griseus]	20.2931	13	157	13	244.791	909.508
350537543	glutathione S-transferase P 1 [Cricetulus griseus]	57.1429	8	253	8	425.373	2526.77
625269016	PREDICTED: dolichyl-diphosphooligosaccharide--protein glycosyltransferase 48 kDa subunit [Cricetulus griseus]	40.1361	10	229	10	319.947	1480.73
625285936	PREDICTED: uncharacterized protein LOC103163334 [Cricetulus griseus]	12.178	4	180	2	544.888	196.965
625278935	PREDICTED: prohibitin [Cricetulus griseus]	38.6861	7	159	7	254.506	1631.12
625291167	PREDICTED: aspartate aminotransferase, mitochondrial [Cricetulus griseus]	27.9446	10	206	10	295.726	2052.75
345842430	tubulin alpha-1B chain [Cricetulus griseus]	37.4723	11	184	11	267.253	1610.22
625211254	PREDICTED: LOW QUALITY PROTEIN: plectin isoform X1 [Cricetulus griseus]	6.43162	17	59	17	57.7058	180.165
346644718	tubulin beta-5 chain [Cricetulus griseus]	34.2342	10	168	5	236.578	1124.86
625215126	PREDICTED: prosaposin isoform X1 [Cricetulus griseus]	22.7656	9	123	9	306.389	217.37
625282981	PREDICTED: thioredoxin domain-containing protein 5 isoform X2 [Cricetulus griseus]	33.0472	11	190	11	198.023	616.921
625192764	PREDICTED: galectin-3 [Cricetulus griseus]	31.0345	7	455	7	542.986	3346.72
625238783	PREDICTED: transketolase isoform X2 [Cricetulus griseus]	32.7448	15	114	15	142.497	757.74
625215083	PREDICTED: guanine nucleotide-binding protein G(I)/G(S)/G(T) subunit beta-1 isoform X1 [Cricetulus griseus]	37.9412	9	126	6	301.278	546.77
625241169	PREDICTED: sodium/potassium-transporting ATPase subunit alpha-1 [Cricetulus griseus]	18.246	13	126	13	176.464	1035.76
625206001	PREDICTED: histone H3.1-like [Cricetulus griseus]	34.0909	10	345	8	445.762	2778.32
354498036	PREDICTED: elongation factor Tu, mitochondrial [Cricetulus griseus]	26.5487	7	63	7	97.9146	837.992
354486540	PREDICTED: hydroxymethylglutaryl-CoA synthase, mitochondrial [Cricetulus griseus]	26.1811	10	196	10	270.872	1448.59
625188712	PREDICTED: sarcoplasmic/endoplasmic reticulum calcium ATPase 2 isoform X1 [Cricetulus griseus]	17.8082	12	109	12	184.374	514.131
354490792	PREDICTED: serine hydroxymethyltransferase, mitochondrial isoform X1 [Cricetulus griseus]	25.3968	11	110	11	184.536	544.756
354505868	PREDICTED: glutathione S-transferase Y1 [Cricetulus griseus]	33.4862	7	105	1	192.429	790.237
354482839	PREDICTED: ras-related protein Rab-7a [Cricetulus griseus]	56.5217	9	219	9	363.215	2015.37
625184696	PREDICTED: actin, alpha skeletal muscle [Cricetulus griseus]	23.3503	9	270	1	381.131	2794.34
354506476	PREDICTED: glutathione S-transferase Mu 7 [Cricetulus griseus]	33.4862	7	108	1	190.898	942.748
354474350	PREDICTED: peptidyl-prolyl cis-trans isomerase B [Cricetulus griseus]	40.2778	8	258	8	400.589	2139.3
625249524	PREDICTED: isocitrate dehydrogenase [NAD] subunit alpha, mitochondrial isoform X3 [Cricetulus griseus]	31.1518	11	177	11	243.26	1741.08
354476788	PREDICTED: collagen alpha-1(VI) chain [Cricetulus griseus]	11.401	9	120	9	173.046	1218.5
354500682	PREDICTED: cytochrome b5 [Cricetulus griseus]	47.7612	5	331	5	440.447	3619.86
625240153	PREDICTED: cytochrome b-c1 complex subunit 2, mitochondrial [Cricetulus griseus]	19.8675	7	57	7	74.5895	451.293
625286652	PREDICTED: microsomal glutathione S-transferase 1 [Cricetulus griseus]	30.3226	5	106	5	204.6	179.41
345842479	MHC class I antigen Hm1-C4 precursor [Cricetulus griseus]	35.0575	9	85	5	127.627	299.73
625269773	PREDICTED: epoxide hydrolase 1 isoform X3 [Cricetulus griseus]	32.3077	12	120	12	157.829	404.031
625208444	PREDICTED: glycerol-3-phosphate dehydrogenase, mitochondrial isoform X1 [Cricetulus griseus]	16.5062	9	103	9	137.114	583.987
625188000	PREDICTED: sideroflexin-1 isoform X3 [Cricetulus griseus]	32.5397	8	160	8	241.4	1685.44
625264237	PREDICTED: ras-related protein Rab-14 [Cricetulus griseus]	39.5349	6	139	5	210.001	1384.27
625285909	PREDICTED: histone H2A type 1-H-like isoform X1 [Cricetulus griseus]	23.4694	6	157	2	221.378	1627.57
625252690	PREDICTED: endoplasmic reticulum resident protein 44 isoform X2 [Cricetulus griseus]	27.8325	7	70	7	126.893	354.406
346227187	guanine nucleotide-binding protein G(i) subunit alpha-2 [Cricetulus griseus]	36.0563	9	114	5	176.185	732.937
354480104	PREDICTED: histone H1.4 isoform X1 [Cricetulus griseus]	15.1394	7	104	7	149.51	1196.53
625289934	PREDICTED: calumenin isoform X2 [Cricetulus griseus]	30.1587	6	84	6	140.159	745.976
625233155	PREDICTED: citrate synthase, mitochondrial isoform X2 [Cricetulus griseus]	18.9076	8	127	8	138.758	929.787
625260069	PREDICTED: 14-3-3 protein epsilon isoform X2 [Cricetulus griseus]	32.9412	7	108	6	156.202	709.254
625183018	PREDICTED: prohibitin-2 isoform X1, partial [Cricetulus griseus]	31.7073	6	117	6	191.396	1142.27
625232358	PREDICTED: lipoprotein lipase isoform X1 [Cricetulus griseus]	15.0515	5	74	5	117.153	1323.3
625203986	PREDICTED: peptidyl-prolyl cis-trans isomerase A [Cricetulus griseus]	58.5366	6	148	3	205.208	1425.05
625192698	PREDICTED: ADP/ATP translocase 2 [Cricetulus griseus]	38.9262	10	206	10	277.351	1898.99
354472901	PREDICTED: histone H2A type 2-A [Cricetulus griseus]	35.3846	6	164	2	225.748	1509.07
625263616	PREDICTED: LOW QUALITY PROTEIN: tapasin isoform X2 [Cricetulus griseus]	15.7667	6	63	6	79.6744	493.735
354485269	PREDICTED: 2-oxoglutarate dehydrogenase, mitochondrial isoform X1 [Cricetulus griseus]	9.77517	8	104	8	144.76	846.969
625253527	PREDICTED: lanosterol synthase isoform X2 [Cricetulus griseus]	18.2561	9	99	9	117.881	666.867
354471594	PREDICTED: cathepsin B [Cricetulus griseus]	25.6637	5	85	5	159.507	887.684
354470166	PREDICTED: 40S ribosomal protein S8 [Cricetulus griseus]	50.4808	8	91	8	140.104	368.36
345842477	MHC class I antigen Hm1-C5 precursor [Cricetulus griseus]	29.1209	8	84	4	126.453	357.074
625249970	PREDICTED: phosphate carrier protein, mitochondrial [Cricetulus griseus]	27.7311	8	105	8	142.055	591.985
625219248	PREDICTED: guanine nucleotide-binding protein G(k) subunit alpha isoform X1 [Cricetulus griseus]	26.2712	7	101	3	142.713	1120.14
625224687	PREDICTED: nucleobindin-2 isoform X1 [Cricetulus griseus]	20.1373	7	56	7	65.5644	438.955
625215235	PREDICTED: L-lactate dehydrogenase A chain isoform X2 [Cricetulus griseus]	32.133	8	91	8	132.619	723.797
354469302	PREDICTED: trifunctional enzyme subunit beta, mitochondrial [Cricetulus griseus]	19.5789	8	100	8	108.807	675.074
625279800	PREDICTED: caveolin-1 isoform X1 [Cricetulus griseus]	30.3371	5	105	5	172.516	878.07
625186260	PREDICTED: LOW QUALITY PROTEIN: tubulin beta-2B chain-like isoform X1 [Cricetulus griseus]	22.9581	6	105	1	164.256	760.841
625213146	PREDICTED: integrin beta-1 isoform X1 [Cricetulus griseus]	13.3995	8	48	8	94.4035	171.264
354496408	PREDICTED: galectin-1 [Cricetulus griseus]	36.2963	5	93	5	185.103	357.185
625236696	PREDICTED: MOB-like protein phocein isoform X2 [Cricetulus griseus]	19.2308	6	205	6	312.384	2349.45
625279203	PREDICTED: prolow-density lipoprotein receptor-related protein 1 isoform X3 [Cricetulus griseus]	2.5077	8	43	8	68.1734	137.733
625188850	PREDICTED: voltage-dependent anion-selective channel protein 1 [Cricetulus griseus]	25.0883	5	45	5	56.3634	449.851
625281743	PREDICTED: endoplasmic reticulum resident protein 29 [Cricetulus griseus]	26.9231	5	67	5	94.8286	636.541
625280360	PREDICTED: succinyl-CoA ligase [GDP-forming] subunit beta, mitochondrial isoform X2 [Cricetulus griseus]	28.341	8	58	8	67.7427	429.214
354478507	PREDICTED: peroxidasin homolog isoform X1 [Cricetulus griseus]	6.44068	6	40	6	59.013	589.22
354478397	PREDICTED: leucine-rich repeat-containing protein 59 [Cricetulus griseus]	21.4984	6	79	6	102.434	501.552
625218532	PREDICTED: guanine nucleotide-binding protein G(I)/G(S)/G(T) subunit beta-2 isoform X1 [Cricetulus griseus]	12.5178	6	89	2	153.533	546.77
625213115	PREDICTED: vesicle-associated membrane protein-associated protein A, partial [Cricetulus griseus]	15.7706	4	40	4	70.6341	531.525
345842370	40S ribosomal protein SA [Cricetulus griseus]	31.8644	7	55	7	95.7863	267.615
625234125	PREDICTED: elongation factor 1-gamma [Cricetulus griseus]	20.3661	6	26	6	45.0823	181.64
625290232	PREDICTED: 60S ribosomal protein L18 isoform X2 [Cricetulus griseus]	37.766	7	101	7	137.117	934.138
625189086	PREDICTED: heterogeneous nuclear ribonucleoproteins A2/B1 isoform X1 [Cricetulus griseus]	17.0543	5	75	5	102.93	603.098
350540096	lysosome-associated membrane glycoprotein 1 precursor [Cricetulus griseus]	13.7592	5	80	5	142.588	367.891
625254434	PREDICTED: superoxide dismutase [Mn], mitochondrial isoform X2 [Cricetulus griseus]	23.9726	5	69	5	100.269	172.751
354468685	PREDICTED: voltage-dependent anion-selective channel protein 2 [Cricetulus griseus]	21.3559	5	75	5	96.8149	572.649
625243728	PREDICTED: laminin subunit alpha-5 isoform X2 [Cricetulus griseus]	2.88612	6	35	6	55.8154	280.521
625269571	PREDICTED: translocon-associated protein subunit delta isoform X2 [Cricetulus griseus]	28.9017	4	150	4	215.24	1117.81
354483223	PREDICTED: prolyl 4-hydroxylase subunit alpha-1 isoform X1 [Cricetulus griseus]	16.4794	6	46	6	68.861	333.317
625232675	PREDICTED: prenylcysteine oxidase 1 isoform X1 [Cricetulus griseus]	10.495	4	73	4	106.74	568.747
625289169	PREDICTED: 60S ribosomal protein L6 isoform X1 [Cricetulus griseus]	30.2013	7	65	7	81.8539	364.265
625231917	PREDICTED: guanine nucleotide-binding protein subunit beta-4 [Cricetulus griseus]	18.2353	5	79	1	120.271	546.77
625282701	PREDICTED: cytochrome b-c1 complex subunit 1, mitochondrial isoform X2 [Cricetulus griseus]	20	8	54	8	93.4058	315.987
625280964	PREDICTED: ras-related protein Rab-1A isoform X3 [Cricetulus griseus]	35.6522	6	99	2	128.613	840.943
625215274	PREDICTED: dihydrolipoyl dehydrogenase, mitochondrial isoform X1 [Cricetulus griseus]	17.6817	7	53	7	74.4457	305.221
625237002	PREDICTED: cytochrome b5 type B isoform X2 [Cricetulus griseus]	42.1769	3	79	3	120.895	598.267
625283069	PREDICTED: triosephosphate isomerase isoform X2 [Cricetulus griseus]	30.8475	5	36	5	61.6217	274.1
354487040	PREDICTED: succinyl-CoA ligase [ADP/GDP-forming] subunit alpha, mitochondrial [Cricetulus griseus]	18.4971	5	51	5	112.363	71.7767
[truncated: 472 more rows]

## Sheet: NC378 Day4 Membrane
Accession	Description	Coverage	# Peptides	# PSMs	# Unique Peptides	Score Sequest HT	Score Mascot
[truncated: 622 more rows]

## Sheet: NC378 Day8 Membrane
Accession	Description	Coverage	# Peptides	# PSMs	# Unique Peptides	Score Sequest HT	Score Mascot
[truncated: 593 more rows]
